# Supplementary material for: Tourist distribution in Northern Mediterranean Basin countries: 2004–2020
Source: PLoS One. 2023 Nov 3;18(11):e0293669. doi: 10.1371/journal.pone.0293669 (PMC10624308; doi:10.1371/journal.pone.0293669)
Supplement: S1 Data — (XLS) [file pone.0293669.s001.xls]

## Sheet: Data
Data Source	World Development Indicators
Last Updated Date	2022-09-16
Country Name	Country Code	Indicator Name	Indicator Code	1960	1961	1962	1963	1964	1965	1966	1967	1968	1969	1970	1971	1972	1973	1974	1975	1976	1977	1978	1979	1980	1981	1982	1983	1984	1985	1986	1987	1988	1989	1990	1991	1992	1993	1994	1995	1996	1997	1998	1999	2000	2001	2002	2003	2004	2005
Aruba	ABW	International tourism, number of arrivals	ST.INT.ARVL																																				912000	957000	947000	906000	972000	1211000	1178000	1225000	1184000	1304000	1286000
Africa Eastern and Southern	AFE	International tourism, number of arrivals	ST.INT.ARVL																																				1.15835e+07	1.30887e+07	1.34562e+07	1.44039e+07	1.53094e+07	1.53532e+07	1.58547e+07	1.73834e+07	1.78444e+07	1.8746e+07	1.99176e+07
Afghanistan	AFG	International tourism, number of arrivals	ST.INT.ARVL
Africa Western and Central	AFW	International tourism, number of arrivals	ST.INT.ARVL																																				2.67071e+06	3.02713e+06	3.24314e+06	3.42265e+06	3.89798e+06	4.16285e+06	4.61589e+06	4.69712e+06	5.01305e+06	5.83938e+06	6.32083e+06
Angola	AGO	International tourism, number of arrivals	ST.INT.ARVL																																				9000	21000	45000	52000	45000	51000	67000	91000	107000	194000	210000
Albania	ALB	International tourism, number of arrivals	ST.INT.ARVL																																				304000	287000	119000	184000	371000	317000	354000	470000	557000	645000	748000
Andorra	AND	International tourism, number of arrivals	ST.INT.ARVL																																								9422000	10991000	11351000	11507000	11601000	11668000	11049000
Arab World	ARB	International tourism, number of arrivals	ST.INT.ARVL																																													8.09853e+07	8.29798e+07
United Arab Emirates	ARE	International tourism, number of arrivals	ST.INT.ARVL
Argentina	ARG	International tourism, number of arrivals	ST.INT.ARVL																																				2289000	2614000	2764000	3012000	2898000	2909000	2620000	2820000	2995000	3457000	3823000
Armenia	ARM	International tourism, number of arrivals	ST.INT.ARVL																																				12000	13000	23000	32000	41000	45000	123000	162000	206000	263000	319000
American Samoa	ASM	International tourism, number of arrivals	ST.INT.ARVL																																				34000	35000	26000	36000	41000	44000	36000				24500
Antigua and Barbuda	ATG	International tourism, number of arrivals	ST.INT.ARVL																																				447000	498000	526000	570000	560000	634000	624000	528000	623000	769000	712000
Australia	AUS	International tourism, number of arrivals	ST.INT.ARVL																																				3726000	4165000	4318000	4167000	4459000	4931000	4856000	4841000	4746000	5215000	5499000
Austria	AUT	International tourism, number of arrivals	ST.INT.ARVL																																				17173000	17090000	16647000	17352000	17467000	17982000	18180000	18611000	19078000	19374000	19952000
Azerbaijan	AZE	International tourism, number of arrivals	ST.INT.ARVL																																				93000	210000	306000	483000	602000	681000	767000	834000	1038000	1279000	1177000
Burundi	BDI	International tourism, number of arrivals	ST.INT.ARVL																																				34000	27000	11000	15000	26000	29000	36000	74000	74000	133000	148000
Belgium	BEL	International tourism, number of arrivals	ST.INT.ARVL																																				5560000	5829000	6037000	6179000	6369000	6457000	6452000	6720000	6690000	6710000	6747000
Benin	BEN	International tourism, number of arrivals	ST.INT.ARVL																																				580000	516000	541000	575000	941000	1068000	1155000	853000	850000	845000	960000
Burkina Faso	BFA	International tourism, number of arrivals	ST.INT.ARVL																																				124000	131000	138000	160000	117000	126000	128000	150000	163000	222000	245000
Bangladesh	BGD	International tourism, number of arrivals	ST.INT.ARVL																																				156000	166000	182000	172000	173000	199000	207000	207000	245000	271000	208000
Bulgaria	BGR	International tourism, number of arrivals	ST.INT.ARVL																																				8005000	6811000	7543000	5240000	5056000	4922000	5104000	5563000	6241000	6982000	7282000
Bahrain	BHR	International tourism, number of arrivals	ST.INT.ARVL																																				2311000	1988000	2600000	2898000	3280000	3869000	4388000	4831000	4844000	5667000	6313000
Bahamas, The	BHS	International tourism, number of arrivals	ST.INT.ARVL																																				3239000	3416000	3446000	3348000	3648000	4204000	4183000	4406000	4594000	5004000	4779000
Bosnia and Herzegovina	BIH	International tourism, number of arrivals	ST.INT.ARVL																																						115000	148000	147000	171000	139000	160000	165000	190000	217000
Belarus	BLR	International tourism, number of arrivals	ST.INT.ARVL																																									2030000	1852000	1907000	1729000	1816000	4738000
Belize	BLZ	International tourism, number of arrivals	ST.INT.ARVL																																				342000	349000	305000	300000	340000	374000	385000	694000	999000	1329000	1037000
Bermuda	BMU	International tourism, number of arrivals	ST.INT.ARVL																																				557000	570000	562000	558000	549000	539000	458000	484000	483000	478000	517000
Bolivia	BOL	International tourism, number of arrivals	ST.INT.ARVL																																				284000	313000	355000	387000	342000	319000	316000	334000	427000	480000	524000
Brazil	BRA	International tourism, number of arrivals	ST.INT.ARVL																																				1991000	2666000	2850000	4818000	5107000	5313000	4773000	3785000	4133000	4794000	5358000
Barbados	BRB	International tourism, number of arrivals	ST.INT.ARVL																																				927000	957000	990000	1019000	947000	1078000	1035000	1021000	1090000	1273000	1111000
Brunei Darussalam	BRN	International tourism, number of arrivals	ST.INT.ARVL																																				498000	837000	643000	964000	967000	984000	840000	891000	944000		815000
Bhutan	BTN	International tourism, number of arrivals	ST.INT.ARVL																																				4800	5200	5400	6200	7200	7600	6400	5600	6300	9200	13600
Botswana	BWA	International tourism, number of arrivals	ST.INT.ARVL																																				636000	656000	765000	940000	1039000	1306000	1451000	1485000	1592000	1727000	1684000
Central African Republic	CAF	International tourism, number of arrivals	ST.INT.ARVL																																				26000	21000	17000	7500	10000	11200	9900	2900	5700	8200	12000
Canada	CAN	International tourism, number of arrivals	ST.INT.ARVL																																				41657000	43256000	45076000	48064000	49055000	48638000	47147000	44896000	38903000	38845000	36160000
Central Europe and the Baltics	CEB	International tourism, number of arrivals	ST.INT.ARVL																																				1.88653e+08	1.99136e+08	2.03579e+08	2.00151e+08	2.00063e+08	2.06946e+08	1.82539e+08	1.7351e+08	1.77956e+08	2.00554e+08	2.08136e+08
Switzerland	CHE	International tourism, number of arrivals	ST.INT.ARVL																																				6946000	6730000	7039000	7185000	7154000	7821000	7455000	6868000	6530000		7229000
Channel Islands	CHI	International tourism, number of arrivals	ST.INT.ARVL
Chile	CHL	International tourism, number of arrivals	ST.INT.ARVL
China	CHN	International tourism, number of arrivals	ST.INT.ARVL																																				46387000	51128000	57588000	63478000	72796000	83444000	89013000	97908000	91662000	109038000	120292000
Cote d'Ivoire	CIV	International tourism, number of arrivals	ST.INT.ARVL																																				188000	237000	274000	301000
Cameroon	CMR	International tourism, number of arrivals	ST.INT.ARVL
Congo, Dem. Rep.	COD	International tourism, number of arrivals	ST.INT.ARVL																																				35000	37000	30000	53000	80000	103000	55000	28000	35000	36000	61000
Congo, Rep.	COG	International tourism, number of arrivals	ST.INT.ARVL
Colombia	COL	International tourism, number of arrivals	ST.INT.ARVL																																				1433000	751000	758000	823000	725000	707000	788000	661000	668000	840000	981000
Comoros	COM	International tourism, number of arrivals	ST.INT.ARVL																																				23000	24000	26000	27000	24000	24000	19400	18900	20600	23300	25900
Cabo Verde	CPV	International tourism, number of arrivals	ST.INT.ARVL																																				28000	37000	45000	52000	67000	115000	134000	126000	150000	157000	198000
Costa Rica	CRI	International tourism, number of arrivals	ST.INT.ARVL																																				924000	940000	1013000	1167000	1267000	1278000	1320000	1335000	1514000	1771000	1959000
Caribbean small states	CSS	International tourism, number of arrivals	ST.INT.ARVL																																				8.60844e+06	9.0276e+06	9.3573e+06	9.48295e+06	9.90111e+06	1.11154e+07	1.09234e+07	1.10751e+07	1.22232e+07	1.39438e+07	1.31518e+07
Cuba	CUB	International tourism, number of arrivals	ST.INT.ARVL																																				745000	1004000	1170000	1416000	1603000	1774000	1775000	1686000	1906000	2049000	2319000
Curacao	CUW	International tourism, number of arrivals	ST.INT.ARVL																																				396000	387000	422000	437000	433000	514000	519000	545000	508000	452000	510000
Cayman Islands	CYM	International tourism, number of arrivals	ST.INT.ARVL																																				1044000	1173000	1248000	1275000	1431000	1385000	1549000	1878000	2113000	1953000	1967000
Cyprus	CYP	International tourism, number of arrivals	ST.INT.ARVL																																				2253000	2089000	2194000	2357000	2578000	2912000	2841000	2495000	2416000	2478000	2657000
Czech Republic	CZE	International tourism, number of arrivals	ST.INT.ARVL																																												20108000	23808000	24747000
Germany	DEU	International tourism, number of arrivals	ST.INT.ARVL																																				14847000	15205000	15837000	16511000	17116000	18983000	17861000	17969000	18399000	20137000	21500000
Djibouti	DJI	International tourism, number of arrivals	ST.INT.ARVL																																				21000	20000	20000	21000	21000	20100	21600	22500	23200	26300	30200
Dominica	DMA	International tourism, number of arrivals	ST.INT.ARVL																																				203000	261000	299000	312000	280000	312000	276000	208000	254000	466000	381000
Denmark	DNK	International tourism, number of arrivals	ST.INT.ARVL																																												21119000	22054000	26927000
Dominican Republic	DOM	International tourism, number of arrivals	ST.INT.ARVL																																				1806000	2037000	2482000	2702000	2932000	3161000	3090000	3058000	3680000	3907000	3981000
Algeria	DZA	International tourism, number of arrivals	ST.INT.ARVL																																				520000	605000	635000	678000	749000	866000	901000	988000	1166000	1234000	1443000
East Asia & Pacific (excluding high income)	EAP	International tourism, number of arrivals	ST.INT.ARVL																																				7.06977e+07	7.71744e+07	8.32859e+07	8.84539e+07	1.01735e+08	1.1641e+08	1.25452e+08	1.3649e+08	1.25706e+08	1.52728e+08	1.65948e+08
Early-demographic dividend	EAR	International tourism, number of arrivals	ST.INT.ARVL																																				1.63203e+08	1.70264e+08	1.74864e+08	1.77704e+08	1.81006e+08	1.90532e+08	1.84897e+08	1.90887e+08	1.86159e+08	2.08858e+08	2.20351e+08
East Asia & Pacific	EAS	International tourism, number of arrivals	ST.INT.ARVL																																				1.12957e+08	1.24181e+08	1.27838e+08	1.30699e+08	1.47606e+08	1.68455e+08	1.78795e+08	1.94873e+08	1.80513e+08	2.24751e+08	2.43812e+08
Europe & Central Asia (excluding high income)	ECA	International tourism, number of arrivals	ST.INT.ARVL																																				4.12546e+07	4.79284e+07	6.07309e+07	5.39584e+07	5.35874e+07	6.11575e+07	6.37414e+07	6.97618e+07	7.35374e+07	8.37943e+07	9.25114e+07
Europe & Central Asia	ECS	International tourism, number of arrivals	ST.INT.ARVL																																				6.10099e+08	6.47081e+08	6.8514e+08	6.95696e+08	7.06816e+08	7.4629e+08	7.14973e+08	7.23772e+08	7.36934e+08	7.84677e+08	8.15823e+08
Ecuador	ECU	International tourism, number of arrivals	ST.INT.ARVL																																				440000	494000	529000	511000	518000	627000	641000	683000	761000	819000	860000
Egypt, Arab Rep.	EGY	International tourism, number of arrivals	ST.INT.ARVL																																				3133000	3896000	3961000	3454000	4797000	5506000	4648000	5192000	6044000	8104000	8608000
Euro area	EMU	International tourism, number of arrivals	ST.INT.ARVL																																													4.5362e+08	4.62527e+08
Eritrea	ERI	International tourism, number of arrivals	ST.INT.ARVL																																				315000	417000	410000	188000	57000	70000	113000	101000	80000	87000	83000
Spain	ESP	International tourism, number of arrivals	ST.INT.ARVL																																				52460000	55077000	62415000	68068000	72040000	74580000	75564000	79313000	82326000	85981000	92563000
Estonia	EST	International tourism, number of arrivals	ST.INT.ARVL																																				2111000	2444000	2618000	2909000	3181000	3310000	3230000	3253000	3378000
Ethiopia	ETH	International tourism, number of arrivals	ST.INT.ARVL																																				103000	109000	139000	112000	115000	136000	148000	156000	180000	184000	227000
European Union	EUU	International tourism, number of arrivals	ST.INT.ARVL																																				5.43502e+08	5.68078e+08	5.92858e+08	6.08641e+08	6.22202e+08	6.50173e+08	6.16082e+08	6.15268e+08	6.25662e+08	6.58493e+08	6.78885e+08
Fragile and conflict affected situations	FCS	International tourism, number of arrivals	ST.INT.ARVL																																				1.07658e+07	1.15672e+07	1.09786e+07	1.19087e+07	1.25002e+07	1.33299e+07	1.46073e+07	1.64465e+07	1.73502e+07	1.9976e+07	2.00882e+07
Finland	FIN	International tourism, number of arrivals	ST.INT.ARVL																																				1779000	1724000	1832000	2644000	2454000	2714000	2826000	2875000	2601000	2840000	3140000
Fiji	FJI	International tourism, number of arrivals	ST.INT.ARVL																																				476000	534000	547000	499000	544000	434000	446000	461000	451000	513000	547000
France	FRA	International tourism, number of arrivals	ST.INT.ARVL																																					148263000	157551000							190282000	185829000
Faroe Islands	FRO	International tourism, number of arrivals	ST.INT.ARVL
Micronesia, Fed. Sts.	FSM	International tourism, number of arrivals	ST.INT.ARVL																																					17600	17200	13400	16100	20500	15300	19100	18200	19300	19000
Gabon	GAB	International tourism, number of arrivals	ST.INT.ARVL																																				203000	217000	247000	274000	262000	230000	236000	269000	234000	351000	526000
United Kingdom	GBR	International tourism, number of arrivals	ST.INT.ARVL																																				23537000	25163000	25515000	25745000	25394000	25209000	22835000	24180000	24715000	27755000	29970000
Georgia	GEO	International tourism, number of arrivals	ST.INT.ARVL																																				85000	117000	313000	317000	384000	387000	302000	298000	313000	368000	560000
Ghana	GHA	International tourism, number of arrivals	ST.INT.ARVL																																				286000	305000	325000	348000	373000	399000	439000	483000	531000	584000	429000
Gibraltar	GIB	International tourism, number of arrivals	ST.INT.ARVL
Guinea	GIN	International tourism, number of arrivals	ST.INT.ARVL																																					12000	17000	23000	27000	33000	38000	43000	44000	45000	45000
Gambia, The	GMB	International tourism, number of arrivals	ST.INT.ARVL																																				45000	77000	85000	91000	96000	79000	57000	81000	89000	90000	108000
Guinea-Bissau	GNB	International tourism, number of arrivals	ST.INT.ARVL																																										7800				5000
Equatorial Guinea	GNQ	International tourism, number of arrivals	ST.INT.ARVL
Greece	GRC	International tourism, number of arrivals	ST.INT.ARVL																																				10712000	9782000	10588000	11364000	12606000	13567000	14678000	14918000	14785000	14268000	15938000
Grenada	GRD	International tourism, number of arrivals	ST.INT.ARVL																																				369000	386000	368000	392000	379000	316000	277000	271000	294000	370000	380000
Greenland	GRL	International tourism, number of arrivals	ST.INT.ARVL
Guatemala	GTM	International tourism, number of arrivals	ST.INT.ARVL																																				563000	520000	576000	636000	823000	826000	835000	884000	880000	1182000	1316000
Guam	GUM	International tourism, number of arrivals	ST.INT.ARVL																																				1362000	1373000	1382000	1137000	1162000	1287000	1159000	1059000	910000	1160000	1228000
Guyana	GUY	International tourism, number of arrivals	ST.INT.ARVL																																				106000	92000	76000	66000	75000	105000	99000	104000	101000	122000	117000
High income	HIC	International tourism, number of arrivals	ST.INT.ARVL																																				7.90212e+08	8.29886e+08	8.5625e+08	8.6637e+08	8.86282e+08	9.29784e+08	8.84987e+08	8.79166e+08	8.71624e+08	9.39596e+08	9.6991e+08
Hong Kong SAR, China	HKG	International tourism, number of arrivals	ST.INT.ARVL																																				10200000	12974000	11273000	10160000	11328000	13059000	13725000	16566000	15537000	21811000	23359000
Honduras	HND	International tourism, number of arrivals	ST.INT.ARVL																																					271000	310000	324000	428000	689000	672000	788000	887000	1026000	1118000
Heavily indebted poor countries (HIPC)	HPC	International tourism, number of arrivals	ST.INT.ARVL																																					5.75045e+06	6.18627e+06	6.32843e+06	7.11593e+06	7.77859e+06	8.16023e+06	9.04319e+06	9.19254e+06	1.02097e+07	1.14882e+07
Croatia	HRV	International tourism, number of arrivals	ST.INT.ARVL																																				16100000	19085000	23660000	25499000	29215000	37226000	40129000	41737000	42857000	44974000	45762000
Haiti	HTI	International tourism, number of arrivals	ST.INT.ARVL																																				370000	400000	387000	393000	386000	445000	499000	482000	518000	385000	480000
Hungary	HUN	International tourism, number of arrivals	ST.INT.ARVL																																				39240000	39833000	37315000	33624000	28803000	31141000	30679000	31739000	31412000	33934000	36173000
IBRD only	IBD	International tourism, number of arrivals	ST.INT.ARVL																																				3.56803e+08	3.81712e+08	4.07772e+08	4.14169e+08	4.37117e+08	4.68296e+08	4.53338e+08	4.61401e+08	4.53204e+08	5.19447e+08	5.53668e+08
IDA & IBRD total	IBT	International tourism, number of arrivals	ST.INT.ARVL																																				3.85651e+08	4.13555e+08	4.41764e+08	4.49512e+08	4.74501e+08	5.08312e+08	4.93824e+08	5.04228e+08	4.9686e+08	5.69824e+08	6.06223e+08
IDA total	IDA	International tourism, number of arrivals	ST.INT.ARVL																																				1.57311e+07	1.79112e+07	1.91062e+07	2.02944e+07	2.15094e+07	2.30052e+07	2.41827e+07	2.63522e+07	2.75917e+07	3.19802e+07	3.28883e+07
IDA blend	IDB	International tourism, number of arrivals	ST.INT.ARVL
Indonesia	IDN	International tourism, number of arrivals	ST.INT.ARVL																																				4324000	5034000	5185000	4606000	4728000	5064000	5153000	5033000	4467000	5321000	5002000
IDA only	IDX	International tourism, number of arrivals	ST.INT.ARVL																																				8.09081e+06	9.35652e+06	9.63638e+06	9.98773e+06	1.0993e+07	1.25047e+07	1.31011e+07	1.50349e+07	1.55357e+07	1.84578e+07	1.92251e+07
Isle of Man	IMN	International tourism, number of arrivals	ST.INT.ARVL
India	IND	International tourism, number of arrivals	ST.INT.ARVL																																				2124000	2288000	2374000	2359000	2482000	2649000	2537000	2384000	2726000	3457000	3919000
Not classified	INX	International tourism, number of arrivals	ST.INT.ARVL
Ireland	IRL	International tourism, number of arrivals	ST.INT.ARVL																																				4818000	5289000	5587000	6064000	6403000	6646000	6353000	6476000	6764000	6953000	7333000
Iran, Islamic Rep.	IRN	International tourism, number of arrivals	ST.INT.ARVL																																				452000	573000	764000	1008000	1321000	1342000	1402000	1585000	1546000	1659000	1889000
Iraq	IRQ	International tourism, number of arrivals	ST.INT.ARVL																																				61000	51000	15000	45000	30000	78000	127000
Iceland	ISL	International tourism, number of arrivals	ST.INT.ARVL																																				211000	223000	223000	255000	281000	328000	329000	315000	348000	405000	429000
Israel	ISR	International tourism, number of arrivals	ST.INT.ARVL																																				2530000	2360000	2295000	2200000	2566000	2672000	1219000	862100		1.5058e+06	1916000
Italy	ITA	International tourism, number of arrivals	ST.INT.ARVL																																				55706000	59805000	57998000	58499000	59521000	62702000	60960000	63561000	63026000	58480000	59230000
Jamaica	JAM	International tourism, number of arrivals	ST.INT.ARVL																																				1752000	1821000	1904000	1899000	2013000	2230000	2117000	2131000	2483000	2515000	2615000
Jordan	JOR	International tourism, number of arrivals	ST.INT.ARVL																																				3277000	3164000	3068000	3438000	3231000	2700000	3034000	4677000	4600000	5587000	5817000
Japan	JPN	International tourism, number of arrivals	ST.INT.ARVL																																				3345000	3837000	4218000	4106000	4438000	4757000	4772000	5239000	5212000	6138000	6728000
Kazakhstan	KAZ	International tourism, number of arrivals	ST.INT.ARVL																																					202000	284000	257000	394000	1683000	2693000	3678000	3237000	4291000	4365000
Kenya	KEN	International tourism, number of arrivals	ST.INT.ARVL																																				974000	1003000	1001000	894000	969000	1037000	994000	1001000	1146000	1361000	1479000
Kyrgyz Republic	KGZ	International tourism, number of arrivals	ST.INT.ARVL																																							290000	165000	173000	199000	183000	342000	398000	319000
Cambodia	KHM	International tourism, number of arrivals	ST.INT.ARVL																																				220000	260000	219000	287000	368000	466000	605000	787000	701000	1055000	1422000
Kiribati	KIR	International tourism, number of arrivals	ST.INT.ARVL																																								20300	13400	14500	119500	130100	63900	50200
St. Kitts and Nevis	KNA	International tourism, number of arrivals	ST.INT.ARVL																																				203000	172000	194000	250000	226000	247000	334000	240000	247000	383000	365000
Korea, Rep.	KOR	International tourism, number of arrivals	ST.INT.ARVL																																				3753000	3684000	3908000	4250000	4660000	5322000	5147000	5347000	4753000	5818000	6023000
Kuwait	KWT	International tourism, number of arrivals	ST.INT.ARVL																																				1443000	1565000	1638000	1763000	1884000	1944000	2072000	2316000	2602000	3056000	3474000
Latin America & Caribbean (excluding high income)	LAC	International tourism, number of arrivals	ST.INT.ARVL																																				1.1876e+08	1.22092e+08	1.24223e+08	1.28597e+08	1.31143e+08	1.35852e+08	1.29632e+08	1.28165e+08	1.22615e+08	1.32973e+08	1.39294e+08
Lao PDR	LAO	International tourism, number of arrivals	ST.INT.ARVL																																				346000	403000	463000	500000	614000	737000	674000	736000	636000	895000	1095000
Lebanon	LBN	International tourism, number of arrivals	ST.INT.ARVL																																				450000	424000	558000	631000	673000	742000	837000	956000	1016000	1278000	1140000
Liberia	LBR	International tourism, number of arrivals	ST.INT.ARVL
Libya	LBY	International tourism, number of arrivals	ST.INT.ARVL																																				1832000	1276000	913000	850000	965000	963000	953000	858000	958000
St. Lucia	LCA	International tourism, number of arrivals	ST.INT.ARVL																																				407000	422000	563000	629000	666000	727000	747000	648000	683000	791000	720000
Latin America & Caribbean	LCN	International tourism, number of arrivals	ST.INT.ARVL																																				1.40093e+08	1.44212e+08	1.47783e+08	1.52444e+08	1.54423e+08	1.61345e+08	1.55631e+08	1.52948e+08	1.4808e+08	1.61111e+08	1.6784e+08
Least developed countries: UN classification	LDC	International tourism, number of arrivals	ST.INT.ARVL																																				5.47283e+06	6.65828e+06	6.95787e+06	7.09493e+06	7.95069e+06	8.41083e+06	8.82289e+06	9.81142e+06	9.70791e+06	1.11447e+07	1.2956e+07
Low income	LIC	International tourism, number of arrivals	ST.INT.ARVL																																										4.42283e+06	5.83449e+06	5.90836e+06	7.42782e+06	7.4895e+06
Liechtenstein	LIE	International tourism, number of arrivals	ST.INT.ARVL																																				59000	56000	57000	59000	60000	61600	56500	48700	49000	48500	49800
Sri Lanka	LKA	International tourism, number of arrivals	ST.INT.ARVL																																				414000	315000	384000	409000	465000	445000	397000	457000	583000	681000	669000
Lower middle income	LMC	International tourism, number of arrivals	ST.INT.ARVL																																				4.0349e+07	4.49418e+07	5.66882e+07	5.36687e+07	5.73152e+07	6.08226e+07	6.13032e+07	6.40495e+07	6.90666e+07	8.22726e+07	8.85403e+07
Low & middle income	LMY	International tourism, number of arrivals	ST.INT.ARVL																																				2.77743e+08	2.96977e+08	3.19785e+08	3.2518e+08	3.46142e+08	3.76461e+08	3.82836e+08	4.03925e+08	3.94043e+08	4.53547e+08	4.86277e+08
Lesotho	LSO	International tourism, number of arrivals	ST.INT.ARVL																																				209000	312000	313000	290000	308000	302000	295000	287000	329000	304000	304000
Late-demographic dividend	LTE	International tourism, number of arrivals	ST.INT.ARVL																																				2.08727e+08	2.26459e+08	2.37061e+08	2.46545e+08	2.66218e+08	2.84253e+08	2.71214e+08	2.72907e+08	2.67563e+08	3.12413e+08	3.31645e+08
Lithuania	LTU	International tourism, number of arrivals	ST.INT.ARVL																																				2600000	3497000	3702000	4287000	4454000	4092000	4195000	3999000	3635000
Luxembourg	LUX	International tourism, number of arrivals	ST.INT.ARVL																																				768000	724000	778000	789000	863000	852000	836000	885000	867000	878000	913000
Latvia	LVA	International tourism, number of arrivals	ST.INT.ARVL																																				1633000	1750000	1842000	1788000	1738000	1882000	2061000	2297000	2524000	3127000	3791000
Macao SAR, China	MAC	International tourism, number of arrivals	ST.INT.ARVL																																				7752000	8151000	7000000	6949000	7444000	9162000	10279000	11531000	11888000	16673000	18711000
St. Martin (French part)	MAF	International tourism, number of arrivals	ST.INT.ARVL
Morocco	MAR	International tourism, number of arrivals	ST.INT.ARVL																																				2752000	2856000	3203000	3267000	4088000	4458000	4596000	4709000	5021000	5732000	6077000
Monaco	MCO	International tourism, number of arrivals	ST.INT.ARVL																																				233000	226000	259000	278000	278000	300000	270000	263000	235000	250000	286000
Moldova	MDA	International tourism, number of arrivals	ST.INT.ARVL																																				32000	29000	21000	19000	14000	18000	16000	18000	21000	69000	67000
Madagascar	MDG	International tourism, number of arrivals	ST.INT.ARVL																																				115000
Maldives	MDV	International tourism, number of arrivals	ST.INT.ARVL																																				315000	339000	366000	396000	430000	467000	461000	485000	564000	617000	395000
Middle East & North Africa	MEA	International tourism, number of arrivals	ST.INT.ARVL																																													8.0627e+07	8.31456e+07
Mexico	MEX	International tourism, number of arrivals	ST.INT.ARVL																																				85446000	90394000	92915000	95214000	99869000	105673000	100718000	100153000	92330000	99250000	103146000
Marshall Islands	MHL	International tourism, number of arrivals	ST.INT.ARVL																																				5500	6200	6400	6400	4600	5200	5400	6000	7200	9000	9200
Middle income	MIC	International tourism, number of arrivals	ST.INT.ARVL																																				2.72242e+08	2.90884e+08	3.13607e+08	3.19024e+08	3.3971e+08	3.69018e+08	3.75001e+08	3.94155e+08	3.84234e+08	4.41446e+08	4.73914e+08
North Macedonia	MKD	International tourism, number of arrivals	ST.INT.ARVL																																				147000	136000	121000	157000	181000	224000	99000	123000	158000	165000	197000
Mali	MLI	International tourism, number of arrivals	ST.INT.ARVL																																				42000	98000	75000	83000	82000	86000	89000	96000	110000	113000	143000
Malta	MLT	International tourism, number of arrivals	ST.INT.ARVL																																				1193000	1123000	1238000	1326000	1402000	1387000	1439000	1483000	1512000	1428000	1484000
Myanmar	MMR	International tourism, number of arrivals	ST.INT.ARVL																																				194000	490000	491000	478000	435000	416000	475000	487000	597000	657000	660000
Middle East & North Africa (excluding high income)	MNA	International tourism, number of arrivals	ST.INT.ARVL																																				1.91913e+07	1.95107e+07	2.00506e+07	2.08871e+07	2.3818e+07	2.55937e+07	2.57601e+07	2.90632e+07	3.06796e+07	3.75701e+07	3.89483e+07
Montenegro	MNE	International tourism, number of arrivals	ST.INT.ARVL																																											136000	142000	188000	272000
Mongolia	MNG	International tourism, number of arrivals	ST.INT.ARVL																																				108000	71000	82000	197000	160000	158000	192000	235000	205000	305000	345000
Northern Mariana Islands	MNP	International tourism, number of arrivals	ST.INT.ARVL																																				676000	736000	695000	490000	502000	529000	444000	476000	459000	536000	507000
Mozambique	MOZ	International tourism, number of arrivals	ST.INT.ARVL																																										404000	943000	726000	711000	954000
Mauritania	MRT	International tourism, number of arrivals	ST.INT.ARVL																																								24000	30000
Mauritius	MUS	International tourism, number of arrivals	ST.INT.ARVL																																				437000	509000	558000	579000	600000	678000	675000	709000	721000	739000	782000
Malawi	MWI	International tourism, number of arrivals	ST.INT.ARVL																																				192000	194000	207000	220000	254000	228000	266000	383000	424000	427000	438000
Malaysia	MYS	International tourism, number of arrivals	ST.INT.ARVL																																				7469000	7138000	6211000	5551000	7931000	10222000	12775000	13292000	10577000	15703000	16431000
North America	NAC	International tourism, number of arrivals	ST.INT.ARVL																																				1.21946e+08	1.26582e+08	1.28163e+08	1.23389e+08	1.254e+08	1.2752e+08	1.1858e+08	1.09814e+08	1.01468e+08	106929000	1.08161e+08
Namibia	NAM	International tourism, number of arrivals	ST.INT.ARVL																																				421000	560000	610000	681000	694000	759000	700000	799000	739000	986000	856000
New Caledonia	NCL	International tourism, number of arrivals	ST.INT.ARVL																																				86000	91000	105000	104000	100000	110000	101000	104000	102000	100000	101000
Niger	NER	International tourism, number of arrivals	ST.INT.ARVL																																				35000	68000	68000	41000	39000	50000	52000	39000	55000	57000	58000
Nigeria	NGA	International tourism, number of arrivals	ST.INT.ARVL																																				1031000	1230000	1292000	1357000	1425000	1492000	1753000	2046000	2253000	2646000	2778000
Nicaragua	NIC	International tourism, number of arrivals	ST.INT.ARVL																																				341000	388000	453000	483000	530000	581000	584000	579000	646000	735000	804000
Netherlands	NLD	International tourism, number of arrivals	ST.INT.ARVL																																				6574000	6580000	7841000	9312000	9874000	10003000	9500000	9595000	9181000	9646000	10012000
Norway	NOR	International tourism, number of arrivals	ST.INT.ARVL																																				2880000	2746000	2702000	3256000	3223000	3104000	3073000	3111000	3269000	3628000	3824000
Nepal	NPL	International tourism, number of arrivals	ST.INT.ARVL																																				363000	394000	422000	464000	492000	464000	361000	275000	338000	385000	375000
Nauru	NRU	International tourism, number of arrivals	ST.INT.ARVL
New Zealand	NZL	International tourism, number of arrivals	ST.INT.ARVL																																				1409000	1529000	1497000	1485000	1607000	1787000	1909000	2045000	2104000	2334000	2366000
OECD members	OED	International tourism, number of arrivals	ST.INT.ARVL																																				7.95118e+08	8.31173e+08	8.56884e+08	8.69659e+08	8.83338e+08	9.1441e+08	8.57416e+08	8.45245e+08	8.29226e+08	8.83811e+08	9.17094e+08
Oman	OMN	International tourism, number of arrivals	ST.INT.ARVL																																										1095000	1112000	1210000	1407000	1101000
Other small states	OSS	International tourism, number of arrivals	ST.INT.ARVL																																				1.66521e+07	1.68837e+07	1.85701e+07	1.91105e+07	2.05474e+07	2.20287e+07	2.26996e+07	2.32516e+07	2.35251e+07	2.54849e+07	2.57613e+07
Pakistan	PAK	International tourism, number of arrivals	ST.INT.ARVL																																				378000	369000	375000	429000	432000	557000	500000	498000	501000	648000	798000
Panama	PAN	International tourism, number of arrivals	ST.INT.ARVL																																				417000	443000	504000	529000	555000	600000	737000	800000	897000	1004000	1070000
Peru	PER	International tourism, number of arrivals	ST.INT.ARVL																																													1650000	1938000
Philippines	PHL	International tourism, number of arrivals	ST.INT.ARVL																																				1760000	2049000	2223000	2149000	2171000	1992000	1797000	1933000	1907000	2291000	2623000
Palau	PLW	International tourism, number of arrivals	ST.INT.ARVL																																				53000	69000	74000	64000	55000	58000	54000	59000	63000	89000	81000
Papua New Guinea	PNG	International tourism, number of arrivals	ST.INT.ARVL
Poland	POL	International tourism, number of arrivals	ST.INT.ARVL																																				82244000	87439000	87817000	88592000	89118000	84515000	61431000	50735000	52130000	61918000	64606000
Pre-demographic dividend	PRE	International tourism, number of arrivals	ST.INT.ARVL																																				5.60409e+06	6.36134e+06	6.65519e+06	6.70627e+06	7.4823e+06	7.83665e+06	8.4897e+06	9.59798e+06	9.75631e+06	1.13717e+07	1.27877e+07
Puerto Rico	PRI	International tourism, number of arrivals	ST.INT.ARVL																																				4087000	4110000	4350000	4671000	4221000	4566000	4908000	4364000	4402000	4889000	5073000
Korea, Dem. People's Rep.	PRK	International tourism, number of arrivals	ST.INT.ARVL
Portugal	PRT	International tourism, number of arrivals	ST.INT.ARVL																																				9511000	9730000	10172000	11295000	11632000	12097000	12167000	11644000	11707000	10639000	10612000
Paraguay	PRY	International tourism, number of arrivals	ST.INT.ARVL																																				15678000	12868000	10955000	9818000	6569000	3924000	3550000	3194000	2859000	2589000	2648000
West Bank and Gaza	PSE	International tourism, number of arrivals	ST.INT.ARVL																																					220000	210000	200000	300000	310000	43000	33000	37000	56000	88000
Pacific island small states	PSS	International tourism, number of arrivals	ST.INT.ARVL
Post-demographic dividend	PST	International tourism, number of arrivals	ST.INT.ARVL																																				6.25507e+08	6.54993e+08	6.86265e+08	6.86678e+08	7.02247e+08	7.45501e+08	7.34363e+08	7.4562e+08	7.39424e+08	7.91914e+08	8.22568e+08
French Polynesia	PYF	International tourism, number of arrivals	ST.INT.ARVL																																				186000	184000	201000	211000	236000
Qatar	QAT	International tourism, number of arrivals	ST.INT.ARVL
Romania	ROU	International tourism, number of arrivals	ST.INT.ARVL																																				5445000	5205000	5149000	4831000	5224000	5264000	4938000	4794000	5595000	6600000	5839000
Russian Federation	RUS	International tourism, number of arrivals	ST.INT.ARVL																																				10290000	16208000	17463000	16188000	18820000	21169000	21595000	23309000	22521000	22064000	22201000
Rwanda	RWA	International tourism, number of arrivals	ST.INT.ARVL
South Asia	SAS	International tourism, number of arrivals	ST.INT.ARVL																																				3.94296e+06	4.07044e+06	4.31428e+06	4.44743e+06	4.70576e+06	5.02856e+06	4.69337e+06	4.52766e+06	5.21202e+06	6.37228e+06	6.69719e+06
Saudi Arabia	SAU	International tourism, number of arrivals	ST.INT.ARVL																																				4398000									11083000	10417000
Sudan	SDN	International tourism, number of arrivals	ST.INT.ARVL																																				29000	38000	30000	36000	39000	38000	50000	52000	52000	61000	246000
Senegal	SEN	International tourism, number of arrivals	ST.INT.ARVL																																												502000	677000	779000
Singapore	SGP	International tourism, number of arrivals	ST.INT.ARVL																																				7137000	7292000	7198000	6242000	6958000	7691000	7522000	7567000	6127000	8329000	8943000
Solomon Islands	SLB	International tourism, number of arrivals	ST.INT.ARVL																																				11800	10300	13800	15800		5200			6600	5600	9400
Sierra Leone	SLE	International tourism, number of arrivals	ST.INT.ARVL
El Salvador	SLV	International tourism, number of arrivals	ST.INT.ARVL																																									867000	804000	885000	798000	1030000	1306000
San Marino	SMR	International tourism, number of arrivals	ST.INT.ARVL																																				3368000	3345000	3308000	3264000	3148000	3071000	3036000	3102000	2882000	2812000	2107000
Somalia	SOM	International tourism, number of arrivals	ST.INT.ARVL
Serbia	SRB	International tourism, number of arrivals	ST.INT.ARVL																																											312000	339000	392000	453000
Sub-Saharan Africa (excluding high income)	SSA	International tourism, number of arrivals	ST.INT.ARVL																																				1.41935e+07	1.60498e+07	1.66435e+07	1.77777e+07	1.9153e+07	1.9438e+07	2.03779e+07	2.20239e+07	2.2796e+07	2.45701e+07	2.62295e+07
South Sudan	SSD	International tourism, number of arrivals	ST.INT.ARVL
Sub-Saharan Africa	SSF	International tourism, number of arrivals	ST.INT.ARVL																																				1.43236e+07	1.61951e+07	1.67828e+07	1.79151e+07	1.92862e+07	1.95814e+07	2.05192e+07	2.21623e+07	2.29264e+07	2.46991e+07	2.63677e+07
Small states	SST	International tourism, number of arrivals	ST.INT.ARVL																																				2.68501e+07	2.80331e+07	2.98359e+07	3.07873e+07	3.27239e+07	3.5394e+07	3.56934e+07	3.65949e+07	3.81566e+07	4.21659e+07	4.14712e+07
Sao Tome and Principe	STP	International tourism, number of arrivals	ST.INT.ARVL																																				6200	6400	4800	5600	5800	7100	7500	9200	10000	10600	15800
Suriname	SUR	International tourism, number of arrivals	ST.INT.ARVL																																				69000	74000	78000	70000	72000	72000	68000		100000
Slovak Republic	SVK	International tourism, number of arrivals	ST.INT.ARVL
Slovenia	SVN	International tourism, number of arrivals	ST.INT.ARVL																																				732000	832000	974000	977000	884000	1090000	1219000	1302000	1373000	1499000	1555000
Sweden	SWE	International tourism, number of arrivals	ST.INT.ARVL																																				2310000	2376000	2388000	2573000	2595000	3828000	4108000	4276000	4268000	4676000	4883000
Eswatini	SWZ	International tourism, number of arrivals	ST.INT.ARVL																																					1337000	1635000	986000	1253000	1151000	1312000	1371000	1543000		1182000
Sint Maarten (Dutch part)	SXM	International tourism, number of arrivals	ST.INT.ARVL																																				1024000	1022000	1325000	1339000	1061000	1300000	1271000	1436000	1600000	1823000	1956000
Seychelles	SYC	International tourism, number of arrivals	ST.INT.ARVL																																				127000	142000	136000	134000	130000	140000	138000	135000	127000	126000	135000
Syrian Arab Republic	SYR	International tourism, number of arrivals	ST.INT.ARVL																																				2253000	2435000	2332000	2464000	2682000	3412000	3671000	4678000	4837000	6334000	5859000
Turks and Caicos Islands	TCA	International tourism, number of arrivals	ST.INT.ARVL
Chad	TCD	International tourism, number of arrivals	ST.INT.ARVL																																				19000	20000	27000	41000	46000	43000	57000	32000	21000	26000	29000
East Asia & Pacific (IDA & IBRD countries)	TEA	International tourism, number of arrivals	ST.INT.ARVL																																				6.98533e+07	7.6266e+07	8.23169e+07	8.74017e+07	1.00507e+08	1.15002e+08	1.23938e+08	1.34843e+08	1.24198e+08	1.50908e+08	1.63955e+08
Europe & Central Asia (IDA & IBRD countries)	TEC	International tourism, number of arrivals	ST.INT.ARVL																																				1.4157e+08	1.56481e+08	1.74016e+08	1.70134e+08	1.74153e+08	1.85016e+08	1.66983e+08	1.63686e+08	1.7001e+08	1.92355e+08	2.04585e+08
Togo	TGO	International tourism, number of arrivals	ST.INT.ARVL																																				53000	58000	92000	69000	70000	60000	57000	58000	61000	83000	81000
Thailand	THA	International tourism, number of arrivals	ST.INT.ARVL																																				6952000	7244000	7294000	7843000	8651000	9579000	10133000	10873000	10082000	11737000	11567000
Tajikistan	TJK	International tourism, number of arrivals	ST.INT.ARVL																																					700	2100	3200	4500	7700	5200
Turkmenistan	TKM	International tourism, number of arrivals	ST.INT.ARVL																																				233000	282000	332000	380000
Latin America & the Caribbean (IDA & IBRD countries)	TLA	International tourism, number of arrivals	ST.INT.ARVL																																				1.25293e+08	1.28668e+08	1.30966e+08	1.35049e+08	1.37308e+08	1.42005e+08	1.35755e+08	1.33102e+08	1.27305e+08	1.38679e+08	1.45125e+08
Timor-Leste	TLS	International tourism, number of arrivals	ST.INT.ARVL
Middle East & North Africa (IDA & IBRD countries)	TMN	International tourism, number of arrivals	ST.INT.ARVL																																				1.89898e+07	1.93057e+07	1.98562e+07	2.07035e+07	2.35362e+07	2.53033e+07	2.57386e+07	2.90546e+07	3.06683e+07	3.75452e+07	3.88912e+07
Tonga	TON	International tourism, number of arrivals	ST.INT.ARVL																																				33000	31000	29000	35000	44000	43000	38000	45000	51000	51000	60000
South Asia (IDA & IBRD)	TSA	International tourism, number of arrivals	ST.INT.ARVL																																				3.82037e+06	3.94389e+06	4.18014e+06	4.30916e+06	4.55945e+06	4.87222e+06	4.54745e+06	4.38689e+06	5.04997e+06	6.17417e+06	6.48897e+06
Sub-Saharan Africa (IDA & IBRD countries)	TSS	International tourism, number of arrivals	ST.INT.ARVL																																				1.43236e+07	1.61951e+07	1.67828e+07	1.79151e+07	1.92862e+07	1.95814e+07	2.05192e+07	2.21623e+07	2.29264e+07	2.46991e+07	2.63677e+07
Trinidad and Tobago	TTO	International tourism, number of arrivals	ST.INT.ARVL																																				282000	317000	360000	377000	421000	503000	468000	451000	474000	501000	529000
Tunisia	TUN	International tourism, number of arrivals	ST.INT.ARVL																																				4120000	3885000	4263000	4718000	4832000	5058000	5387000	5064000	5114000	5998000	6378000
Turkiye	TUR	International tourism, number of arrivals	ST.INT.ARVL																																				7727000	8614000	9689000	9753000	7487000	10428000	11619000	13256000	14030000	17517000	21125000
Tuvalu	TUV	International tourism, number of arrivals	ST.INT.ARVL																																				900	1000	1000	1000	1100	1100	1100	1300	1400	1300	1100
Tanzania	TZA	International tourism, number of arrivals	ST.INT.ARVL																																				295000	326000	360000	482000	627000	501000	525000	575000	576000	583000	613000
Uganda	UGA	International tourism, number of arrivals	ST.INT.ARVL																																				160000	174000	175000	195000	189000	193000	205000	254000	305000	512000	468000
Ukraine	UKR	International tourism, number of arrivals	ST.INT.ARVL																																				6127000	6750000	14743000	12003000	10990000	11691000	11877000	12793000	15161000	18583000	20489000
Upper middle income	UMC	International tourism, number of arrivals	ST.INT.ARVL																																				2.26733e+08	2.40601e+08	2.51598e+08	2.59728e+08	2.76411e+08	3.01621e+08	3.06995e+08	3.23044e+08	3.08581e+08	3.51775e+08	3.77443e+08
Uruguay	URY	International tourism, number of arrivals	ST.INT.ARVL																																				2177000	2258000	2463000	2324000	2273000	2236000	2136000	1354000	1508000	1871000	1917000
United States	USA	International tourism, number of arrivals	ST.INT.ARVL																																				79732000	82756000	82525000	74767000	75796000	78343000	70975000	64434000	62082000	67606000	71484000
Uzbekistan	UZB	International tourism, number of arrivals	ST.INT.ARVL																																				92000	173000	960000	811000	487000	302000	345000	332000	231000	262000	242000
St. Vincent and the Grenadines	VCT	International tourism, number of arrivals	ST.INT.ARVL																																				218000	216000	200000	202000	223000	256000	254000	247000	242000	262000	256000
Venezuela, RB	VEN	International tourism, number of arrivals	ST.INT.ARVL																																				879000	960000	933000	813000	702000	602000	792000	590000	435000	618000	846000
British Virgin Islands	VGB	International tourism, number of arrivals	ST.INT.ARVL																																				219000	244000	244000	279000	284000	272000	296000	282000	278000	304000	337000
Virgin Islands (U.S.)	VIR	International tourism, number of arrivals	ST.INT.ARVL																																				1741000	1779000	2128000	2139000	1964000	2396000	2497000	2337000	2395000	2620000	2602000
Vietnam	VNM	International tourism, number of arrivals	ST.INT.ARVL																																				1351000	1607000	1716000	1520000	1782000	2140000	2330000	2628000	2429000	2928000	3477000
Vanuatu	VUT	International tourism, number of arrivals	ST.INT.ARVL																																				82000	103000	81000	78000	96000	106000	106000	99000	102000	99000	126000
World	WLD	International tourism, number of arrivals	ST.INT.ARVL																																				1.08252e+09	1.14349e+09	1.194e+09	1.20996e+09	1.25447e+09	1.33238e+09	1.299e+09	1.31958e+09	1.30007e+09	1.43645e+09	1.50161e+09
Samoa	WSM	International tourism, number of arrivals	ST.INT.ARVL
Kosovo	XKX	International tourism, number of arrivals	ST.INT.ARVL
Yemen, Rep.	YEM	International tourism, number of arrivals	ST.INT.ARVL
South Africa	ZAF	International tourism, number of arrivals	ST.INT.ARVL																																				4684000	5186000	5170000	5898000	6026000	6001000	5908000	6550000	6640000	6815000	7518000
Zambia	ZMB	International tourism, number of arrivals	ST.INT.ARVL																																				163000	264000	341000	362000	404000	457000	492000	565000	413000	515000	669000
Zimbabwe	ZWE	International tourism, number of arrivals	ST.INT.ARVL																																				1416000	1597000	1336000	2090000	2250000	1967000	2217000	2041000	2256000	1854000	1559000
[truncated: 16 more columns]

## Sheet: Metadata - Countries
Country Code	Region	IncomeGroup	SpecialNotes	TableName
ABW	Latin America & Caribbean	High income		Aruba
AFE			26 countries, stretching from the Red Sea in the North to the Cape of Good Hope in the South (https://www.worldbank.org/en/region/afr/eastern-and-southern-africa)	Africa Eastern and Southern
AFG	South Asia	Low income	The reporting period for national accounts data is designated as either calendar year basis (CY) or fiscal year basis (FY). For this country, it is fiscal year-based (fiscal year-end: March 20). Also, an estimate (PA.NUS.ATLS) of the exchange rate covers the same period and thus differs from the official exchange rate (CY). In addition, the World Bank systematically assesses the appropriateness o…	Afghanistan
AFW			22 countries, stretching from the westernmost point of Africa, across the equator, and partly along the Atlantic Ocean till the Republic of Congo in the South (https://www.worldbank.org/en/region/afr/western-and-central-africa)	Africa Western and Central
AGO	Sub-Saharan Africa	Lower middle income	The World Bank systematically assesses the appropriateness of official exchange rates as conversion factors. In this country, multiple or dual exchange rate activity exists and must be accounted for appropriately in underlying statistics. An alternative estimate (“alternative conversion factor” - PA.NUS.ATLS) is thus calculated as a weighted average of the different exchange rates in use in the c…	Angola
ALB	Europe & Central Asia	Upper middle income		Albania
AND	Europe & Central Asia	High income		Andorra
ARB			Arab World aggregate. Arab World is composed of members of the League of Arab States.	Arab World
ARE	Middle East & North Africa	High income		United Arab Emirates
ARG	Latin America & Caribbean	Upper middle income	The World Bank systematically assesses the appropriateness of official exchange rates as conversion factors. In this country, multiple or dual exchange rate activity exists and must be accounted for appropriately in underlying statistics. An alternative estimate (“alternative conversion factor” - PA.NUS.ATLS) is thus calculated as a weighted average of the different exchange rates in use in the c…	Argentina
ARM	Europe & Central Asia	Upper middle income		Armenia
ASM	East Asia & Pacific	Upper middle income		American Samoa
ATG	Latin America & Caribbean	High income		Antigua and Barbuda
AUS	East Asia & Pacific	High income	The reporting period for national accounts data is designated as either calendar year basis (CY) or fiscal year basis (FY). For this country, it is fiscal year-based (fiscal year-end: June 30). Also, an estimate (PA.NUS.ATLS) of the exchange rate covers the same period and thus differs from the official exchange rate (CY).	Australia
AUT	Europe & Central Asia	High income	A simple multiplier is used to convert the national currencies of EMU members to euros. The following irrevocable euro conversion rate was adopted by the EU Council on January 1, 1999: 1 euro = 13.7603 Austrian schilling. Please note that historical data before 1999 are not actual euros and are not comparable or suitable for aggregation across countries.	Austria
AZE	Europe & Central Asia	Upper middle income		Azerbaijan
BDI	Sub-Saharan Africa	Low income	The World Bank systematically assesses the appropriateness of official exchange rates as conversion factors. In this country, multiple or dual exchange rate activity exists and must be accounted for appropriately in underlying statistics. An alternative estimate (“alternative conversion factor” - PA.NUS.ATLS) is thus calculated as a weighted average of the different exchange rates in use in the c…	Burundi
BEL	Europe & Central Asia	High income	A simple multiplier is used to convert the national currencies of EMU members to euros. The following irrevocable euro conversion rate was adopted by the EU Council on January 1, 1999: 1 euro = 40.3399 Belgian franc. Please note that historical data before 1999 are not actual euros and are not comparable or suitable for aggregation across countries.	Belgium
BEN	Sub-Saharan Africa	Lower middle income		Benin
BFA	Sub-Saharan Africa	Low income		Burkina Faso
BGD	South Asia	Lower middle income	The reporting period for national accounts data is designated as either calendar year basis (CY) or fiscal year basis (FY). For this country, it is fiscal year-based (fiscal year-end: June 30). Also, an estimate (PA.NUS.ATLS) of the exchange rate covers the same period and thus differs from the official exchange rate (CY).	Bangladesh
BGR	Europe & Central Asia	Upper middle income		Bulgaria
BHR	Middle East & North Africa	High income		Bahrain
BHS	Latin America & Caribbean	High income		Bahamas, The
BIH	Europe & Central Asia	Upper middle income		Bosnia and Herzegovina
BLR	Europe & Central Asia	Upper middle income	Data before 2015 were adjusted to reflect the new denomination effective from July 1, 2016 (BYN), a decrease of 10,000 times (1 BYN = 10,000 BYR)	Belarus
BLZ	Latin America & Caribbean	Upper middle income		Belize
BMU	North America	High income		Bermuda
BOL	Latin America & Caribbean	Lower middle income		Bolivia
BRA	Latin America & Caribbean	Upper middle income		Brazil
BRB	Latin America & Caribbean	High income		Barbados
BRN	East Asia & Pacific	High income		Brunei Darussalam
BTN	South Asia	Lower middle income		Bhutan
BWA	Sub-Saharan Africa	Upper middle income		Botswana
CAF	Sub-Saharan Africa	Low income		Central African Republic
CAN	North America	High income	Fiscal year end: March 31; reporting period for national accounts data: CY.	Canada
CEB			Central Europe and the Baltics aggregate.	Central Europe and the Baltics
CHE	Europe & Central Asia	High income		Switzerland
CHI	Europe & Central Asia	High income		Channel Islands
CHL	Latin America & Caribbean	High income		Chile
CHN	East Asia & Pacific	Upper middle income	On 1 July 1997 China resumed its exercise of sovereignty over Hong Kong, and on 20 December 1999, China resumed its exercise of sovereignty over Macao. Unless otherwise noted, data for China do not include data for Hong Kong SAR, China; Macao SAR, China; or Taiwan, China. The World Bank systematically assesses the appropriateness of official exchange rates as conversion factors. In this country, …	China
CIV	Sub-Saharan Africa	Lower middle income		Côte d'Ivoire
CMR	Sub-Saharan Africa	Lower middle income		Cameroon
COD	Sub-Saharan Africa	Low income	The World Bank systematically assesses the appropriateness of official exchange rates as conversion factors. In this country, multiple or dual exchange rate activity exists and must be accounted for appropriately in underlying statistics. An alternative estimate (“alternative conversion factor” - PA.NUS.ATLS) is thus calculated as a weighted average of the different exchange rates in use in the c…	Congo, Dem. Rep.
COG	Sub-Saharan Africa	Lower middle income		Congo, Rep.
COL	Latin America & Caribbean	Upper middle income		Colombia
COM	Sub-Saharan Africa	Lower middle income		Comoros
CPV	Sub-Saharan Africa	Lower middle income		Cabo Verde
CRI	Latin America & Caribbean	Upper middle income		Costa Rica
CSS				Caribbean small states
CUB	Latin America & Caribbean	Upper middle income		Cuba
CUW	Latin America & Caribbean	High income		Curaçao
CYM	Latin America & Caribbean	High income		Cayman Islands
CYP	Europe & Central Asia	High income	A simple multiplier is used to convert the national currencies of EMU members to euros. The following irrevocable euro conversion rate entered into force on January 1, 2008: 1 euro = 0.585274 Cyprus pounds. Please note that historical data are not actual euros and are not comparable or suitable for aggregation across countries.	Cyprus
CZE	Europe & Central Asia	High income		Czech Republic
DEU	Europe & Central Asia	High income	A simple multiplier is used to convert the national currencies of EMU members to euros. The following irrevocable euro conversion rate was adopted by the EU Council on January 1, 1999: 1 euro = 1.95583 Deutsche Mark. Please note that historical data before 1999 are not actual euros and are not comparable or suitable for aggregation across countries.	Germany
DJI	Middle East & North Africa	Lower middle income		Djibouti
DMA	Latin America & Caribbean	Upper middle income		Dominica
DNK	Europe & Central Asia	High income		Denmark
DOM	Latin America & Caribbean	Upper middle income		Dominican Republic
DZA	Middle East & North Africa	Lower middle income		Algeria
EAP				East Asia & Pacific (excluding high income)
EAR			Early-dividend countries are mostly lower-middle-income countries further along the fertility transition. Fertility rates have fallen below four births per woman and the working-age share of the population is likely rising considerably.	Early-demographic dividend
EAS			East Asia and Pacific regional aggregate (includes all income levels).	East Asia & Pacific
ECA				Europe & Central Asia (excluding high income)
ECS			Europe and Central Asia regional aggregate (includes all income levels).	Europe & Central Asia
ECU	Latin America & Caribbean	Upper middle income		Ecuador
EGY	Middle East & North Africa	Lower middle income	The reporting period for national accounts data is designated as either calendar year basis (CY) or fiscal year basis (FY). For this country, it is fiscal year-based (fiscal year-end: June 30) for the years 1980 and after. The data from 1973 to 1979 refer to the calendar year data. Also, an estimate (PA.NUS.ATLS) of the exchange rate covers the same period and thus differs from the official excha…	Egypt, Arab Rep.
EMU			Euro area aggregate.	Euro area
ERI	Sub-Saharan Africa	Low income	The World Bank systematically assesses the appropriateness of official exchange rates as conversion factors. In this country, multiple or dual exchange rate activity exists and must be accounted for appropriately in underlying statistics. An alternative estimate (“alternative conversion factor” - PA.NUS.ATLS) is thus calculated as a weighted average of the different exchange rates in use in the c…	Eritrea
ESP	Europe & Central Asia	High income	A simple multiplier is used to convert the national currencies of EMU members to euros. The following irrevocable euro conversion rate was adopted by the EU Council on January 1, 1999: 1 euro = 166.386 Spanish peseta. Please note that historical data before 1999 are not actual euros and are not comparable or suitable for aggregation across countries.	Spain
EST	Europe & Central Asia	High income	The following irrevocable euro conversion rate entered into force on January 1, 2011: 1 euro = 15.6466 Estonian kroon. Please note that historical data are not actual euros and are not comparable or suitable for aggregation across countries.	Estonia
ETH	Sub-Saharan Africa	Low income	The reporting period for national accounts data is designated as either calendar year basis (CY) or fiscal year basis (FY). For this country, it is fiscal year-based (fiscal year-end: July 7). Also, an estimate (PA.NUS.ATLS) of the exchange rate covers the same period and thus differs from the official exchange rate (CY).	Ethiopia
EUU			European Union aggregate.	European Union
FCS			Fragile and conflict-affected situations aggregate. Countries are distinguished based on the nature and severity of issues they face. The classification uses the following categories: - Countries with high levels of institutional and social fragility, identified based on publicly available indicators that measure the quality of policy and institutions and manifestations of fragility. - Countries …	Fragile and conflict affected situations
FIN	Europe & Central Asia	High income	A simple multiplier is used to convert the national currencies of EMU members to euros. The following irrevocable euro conversion rate was adopted by the EU Council on January 1, 1999: 1 euro = 5.94573 Finnish markka. Please note that historical data before 1999 are not actual euros and are not comparable or suitable for aggregation across countries.	Finland
FJI	East Asia & Pacific	Upper middle income		Fiji
FRA	Europe & Central Asia	High income	The following irrevocable euro conversion rate was adopted by the EU Council on January 1, 1999: 1 euro = 6.55957 French franc. Please note that historical data before 1999 are not actual euros and are not comparable or suitable for aggregation across countries.	France
FRO	Europe & Central Asia	High income		Faroe Islands
FSM	East Asia & Pacific	Lower middle income	Fiscal year ends on September 30; reporting period for national accounts data: FY. The source for national accounts data is the Pacific and Virgin Islands Training Initiative.	Micronesia, Fed. Sts.
GAB	Sub-Saharan Africa	Upper middle income		Gabon
GBR	Europe & Central Asia	High income		United Kingdom
GEO	Europe & Central Asia	Upper middle income	Includes self-governed areas only, which mostly exclude Abkhazia and South Ossetia, but small areas in Abkhazia and South Ossetia are included before 2008 or 2009 because of the changes in self-governed areas.	Georgia
GHA	Sub-Saharan Africa	Lower middle income	The World Bank systematically assesses the appropriateness of official exchange rates as conversion factors. In this country, multiple or dual exchange rate activity exists and must be accounted for appropriately in underlying statistics. An alternative estimate (“alternative conversion factor” - PA.NUS.ATLS) is thus calculated as a weighted average of the different exchange rates in use in the c…	Ghana
GIB	Europe & Central Asia	High income	The DEC conversion is not reported when national accounts data are unavailable.	Gibraltar
GIN	Sub-Saharan Africa	Low income		Guinea
GMB	Sub-Saharan Africa	Low income		Gambia, The
GNB	Sub-Saharan Africa	Low income		Guinea-Bissau
GNQ	Sub-Saharan Africa	Upper middle income		Equatorial Guinea
GRC	Europe & Central Asia	High income	A simple multiplier is used to convert the national currencies of EMU members to euros. The following irrevocable euro conversion rate was adopted by the EU Council on January 1, 1999: 1 euro = 340.75 Greek drachma. Please note that historical data before 1999 are not actual euros and are not comparable or suitable for aggregation across countries.	Greece
GRD	Latin America & Caribbean	Upper middle income		Grenada
GRL	Europe & Central Asia	High income		Greenland
GTM	Latin America & Caribbean	Upper middle income	The World Bank systematically assesses the appropriateness of official exchange rates as conversion factors. In this country, multiple or dual exchange rate activity exists and must be accounted for appropriately in underlying statistics. An alternative estimate (“alternative conversion factor” - PA.NUS.ATLS) is thus calculated as a weighted average of the different exchange rates in use in the c…	Guatemala
GUM	East Asia & Pacific	High income		Guam
GUY	Latin America & Caribbean	Upper middle income		Guyana
HIC			High income group aggregate. High-income economies are those in which 2021 GNI per capita was more than $13,205.	High income
HKG	East Asia & Pacific	High income	On 1 July 1997 China resumed its exercise of sovereignty over Hong Kong. Unless otherwise noted, data for China do not include data for Hong Kong SAR, China; Macao SAR, China; or Taiwan, China. Agriculture value added includes mining and quarrying.	Hong Kong SAR, China
HND	Latin America & Caribbean	Lower middle income	The World Bank systematically assesses the appropriateness of official exchange rates as conversion factors. In this country, multiple or dual exchange rate activity exists and must be accounted for appropriately in underlying statistics. An alternative estimate (“alternative conversion factor” - PA.NUS.ATLS) is thus calculated as a weighted average of the different exchange rates in use in the c…	Honduras
HPC			The Heavily Indebted Poor Countries (HIPC) refer to countries that participated in the HIPC Initiative, launched in 1996 by the IMF and World Bank to reduce external debt burdens of the most heavily indebted poor countries at that time to sustainable levels. To date, the majority of the countries completed the program, receiving 76 billion in debt-service relief over time. For more details, visit…	Heavily indebted poor countries (HIPC)
HRV	Europe & Central Asia	High income		Croatia
HTI	Latin America & Caribbean	Lower middle income	The reporting period for national accounts data is designated as either calendar year basis (CY) or fiscal year basis (FY). For this country, it is fiscal year-based (fiscal year-end: September 30). Also, an estimate (PA.NUS.ATLS) of the exchange rate covers the same period and thus differs from the official exchange rate (CY).	Haiti
HUN	Europe & Central Asia	High income		Hungary
IBD			IBRD only group aggregate.	IBRD only
IBT			IDA and IBRD total group aggregate (includes IDA only, IDA blend, and IBRD only).	IDA & IBRD total
IDA			IDA total group aggregate (includes IDA only and IDA blend).	IDA total
IDB			IDA blend group aggregate.	IDA blend
IDN	East Asia & Pacific	Lower middle income	Fiscal year end: March 31; reporting period for national accounts data: CY. Data for Indonesia include Timor-Leste through 1999 unless otherwise noted.	Indonesia
IDX			IDA only group aggregate.	IDA only
IMN	Europe & Central Asia	High income	Classification for years after 2012 was adjusted and figures were re-estimated by the World Bank, based on the detailed data published by the Cabinet Office, and are not consistent with data for 2011 and before.	Isle of Man
IND	South Asia	Lower middle income	The reporting period for national accounts data is designated as either calendar year basis (CY) or fiscal year basis (FY). For this country, it is fiscal year-based (fiscal year-end: March 31). Also, an estimate (PA.NUS.ATLS) of the exchange rate covers the same period and thus differs from the official exchange rate (CY).	India
IRL	Europe & Central Asia	High income	A simple multiplier is used to convert the national currencies of EMU members to euros. The following irrevocable euro conversion rate was adopted by the EU Council on January 1, 1999: 1 euro = 0.787564 Irish pound. Please note that historical data before 1999 are not actual euros and are not comparable or suitable for aggregation across countries.	Ireland
IRN	Middle East & North Africa	Lower middle income	The reporting period for national accounts data is designated as either calendar year basis (CY) or fiscal year basis (FY). For this country, it is fiscal year-based (fiscal year-end: March 20). The World Bank systematically assesses the appropriateness of official exchange rates as conversion factors. In this country, multiple or dual exchange rate activity exists and must be accounted for appro…	Iran, Islamic Rep.
IRQ	Middle East & North Africa	Upper middle income		Iraq
ISL	Europe & Central Asia	High income		Iceland
ISR	Middle East & North Africa	High income		Israel
ITA	Europe & Central Asia	High income	A simple multiplier is used to convert the national currencies of EMU members to euros. The following irrevocable euro conversion rate was adopted by the EU Council on January 1, 1999: 1 euro = 1936.27 Italian lira. Please note that historical data before 1999 are not actual euros and are not comparable or suitable for aggregation across countries.	Italy
JAM	Latin America & Caribbean	Upper middle income		Jamaica
JOR	Middle East & North Africa	Upper middle income		Jordan
JPN	East Asia & Pacific	High income	Fiscal year end: March 31; reporting period for national accounts data: CY.	Japan
KAZ	Europe & Central Asia	Upper middle income		Kazakhstan
KEN	Sub-Saharan Africa	Lower middle income	Fiscal year end: June 30; reporting period for national accounts data: CY.	Kenya
KGZ	Europe & Central Asia	Lower middle income		Kyrgyz Republic
KHM	East Asia & Pacific	Lower middle income	The World Bank systematically assesses the appropriateness of official exchange rates as conversion factors. In this country, multiple or dual exchange rate activity exists and must be accounted for appropriately in underlying statistics. An alternative estimate (“alternative conversion factor” - PA.NUS.ATLS) is thus calculated as a weighted average of the different exchange rates in use in the c…	Cambodia
KIR	East Asia & Pacific	Lower middle income		Kiribati
KNA	Latin America & Caribbean	High income		St. Kitts and Nevis
KOR	East Asia & Pacific	High income		Korea, Rep.
KWT	Middle East & North Africa	High income		Kuwait
LAC				Latin America & Caribbean (excluding high income)
LAO	East Asia & Pacific	Lower middle income	The World Bank systematically assesses the appropriateness of official exchange rates as conversion factors. In this country, multiple or dual exchange rate activity exists and must be accounted for appropriately in underlying statistics. An alternative estimate (“alternative conversion factor” - PA.NUS.ATLS) is thus calculated as a weighted average of the different exchange rates in use in the c…	Lao PDR
LBN	Middle East & North Africa	Lower middle income	The World Bank systematically assesses the appropriateness of official exchange rates as conversion factors. In this country, multiple or dual exchange rate activity exists and must be accounted for appropriately in underlying statistics. An alternative estimate (“alternative conversion factor” - PA.NUS.ATLS) is thus calculated as a weighted average of the different exchange rates in use in the c…	Lebanon
LBR	Sub-Saharan Africa	Low income	National accounts data are provided in the US dollar.	Liberia
LBY	Middle East & North Africa	Upper middle income		Libya
LCA	Latin America & Caribbean	Upper middle income		St. Lucia
LCN				Latin America & Caribbean
LDC				Least developed countries: UN classification
LIC			Low income group aggregate. Low-income economies are those in which 2021 GNI per capita was $1,085 or less.	Low income
LIE	Europe & Central Asia	High income		Liechtenstein
LKA	South Asia	Lower middle income		Sri Lanka
LMC			Lower middle income group aggregate. Lower-middle-income economies are those in which 2021 GNI per capita was between $1,086 and $4,255.	Lower middle income
LMY			Low and middle-income group aggregate. Low and middle-income economies are those in which 2021 GNI per capita was less than $13,205.	Low & middle income
LSO	Sub-Saharan Africa	Lower middle income	Fiscal year end: March 31; reporting period for national accounts data: CY.	Lesotho
LTE			Late-dividend countries are mostly upper middle-income countries. Fertility rates are typically above replacement levels of 2.1 births per woman but continue to decline with shrinking working-age shares and rapid aging.	Late-demographic dividend
LTU	Europe & Central Asia	High income	A simple multiplier is used to convert the national currencies of EMU members to euros. The following irrevocable euro conversion rate entered into force on January 1, 2015: 1 euro = 3.45280 Lithuanian litas. Please note that historical data are not actual euros and are not comparable or suitable for aggregation across countries.	Lithuania
LUX	Europe & Central Asia	High income	A simple multiplier is used to convert the national currencies of EMU members to euros. The following irrevocable euro conversion rate was adopted by the EU Council on January 1, 1999: 1 euro = 40.3399 Luxembourg franc. Please note that historical data before 1999 are not actual euros and are not comparable or suitable for aggregation across countries.	Luxembourg
LVA	Europe & Central Asia	High income	A simple multiplier is used to convert the national currencies of EMU members to euros. The following irrevocable euro conversion rate entered into force on January 1, 2014: 1 euro = 0.702804 Latvian lats. Please note that historical data are not actual euros and are not comparable or suitable for aggregation across countries. Based on data from EUROSTAT, the new reference year is 2010.	Latvia
MAC	East Asia & Pacific	High income	On 20 December 1999 China resumed its exercise of sovereignty over Macao. Unless otherwise noted, data for China do not include data for Hong Kong SAR, China; Macao SAR, China; or Taiwan, China.	Macao SAR, China
MAF	Latin America & Caribbean	High income		St. Martin (French part)
MAR	Middle East & North Africa	Lower middle income		Morocco
MCO	Europe & Central Asia	High income		Monaco
MDA	Europe & Central Asia	Upper middle income	Excluding Transnistria. For 1950-94, World Bank estimates using UN World Population Prospects' growth rates of whole Moldova.	Moldova
MDG	Sub-Saharan Africa	Low income		Madagascar
MDV	South Asia	Upper middle income		Maldives
MEA			Middle East and North Africa regional aggregate (includes all income levels).	Middle East & North Africa
MEX	Latin America & Caribbean	Upper middle income		Mexico
MHL	East Asia & Pacific	Upper middle income	Fiscal year ends on September 30; reporting period for national accounts data: FY.	Marshall Islands
MIC			Middle income group aggregate. Middle-income economies are those in which 2021 GNI per capita was between $1,086 and $13,205.	Middle income
MKD	Europe & Central Asia	Upper middle income		North Macedonia
MLI	Sub-Saharan Africa	Low income		Mali
MLT	Middle East & North Africa	High income	A simple multiplier is used to convert the national currencies of EMU members to euros. The following irrevocable euro conversion rate entered into force on January 1, 2008: 1 euro = 0.4293 Maltese lira. Please note that historical data are not actual euros and are not comparable or suitable for aggregation across countries. National accounts data source from 1995 to 2015 is Eurostat; prior to 19…	Malta
MMR	East Asia & Pacific	Lower middle income	The reporting period for national accounts data is designated as either calendar year basis (CY) or fiscal year basis (FY). For this country, it is fiscal year-based (fiscal year-end: September 30). Also, an estimate (PA.NUS.ATLS) of the exchange rate covers the same period and thus differs from the official exchange rate (CY). In addition, the World Bank systematically assesses the appropriatene…	Myanmar
MNA				Middle East & North Africa (excluding high income)
MNE	Europe & Central Asia	Upper middle income	Montenegro declared independence from Serbia and Montenegro on June 3, 2006. Where available, data for each country are shown separately. However, for Serbia, some indicators continue to include data for Montenegro through 2005.	Montenegro
MNG	East Asia & Pacific	Lower middle income	The World Bank systematically assesses the appropriateness of official exchange rates as conversion factors. In this country, multiple or dual exchange rate activity exists and must be accounted for appropriately in underlying statistics. An alternative estimate (“alternative conversion factor” - PA.NUS.ATLS) is thus calculated as a weighted average of the different exchange rates in use in the c…	Mongolia
MNP	East Asia & Pacific	High income		Northern Mariana Islands
MOZ	Sub-Saharan Africa	Low income		Mozambique
MRT	Sub-Saharan Africa	Lower middle income	National account data were adjusted to reflect the new banknote (1 new ouguiya = 10 old ouguiya)	Mauritania
MUS	Sub-Saharan Africa	Upper middle income		Mauritius
MWI	Sub-Saharan Africa	Low income		Malawi
MYS	East Asia & Pacific	Upper middle income		Malaysia
NAC			North America regional aggregate. There are no economies in North America classified as low or middle income.	North America
NAM	Sub-Saharan Africa	Upper middle income	Fiscal year end: March 31; reporting period for national accounts data: CY.	Namibia
NCL	East Asia & Pacific	High income		New Caledonia
NER	Sub-Saharan Africa	Low income		Niger
NGA	Sub-Saharan Africa	Lower middle income	The World Bank systematically assesses the appropriateness of official exchange rates as conversion factors. In this country, multiple or dual exchange rate activity exists and must be accounted for appropriately in underlying statistics. An alternative estimate (“alternative conversion factor” - PA.NUS.ATLS) is thus calculated as a weighted average of the different exchange rates in use in the c…	Nigeria
NIC	Latin America & Caribbean	Lower middle income	The World Bank systematically assesses the appropriateness of official exchange rates as conversion factors. In this country, multiple or dual exchange rate activity exists and must be accounted for appropriately in underlying statistics. An alternative estimate (“alternative conversion factor” - PA.NUS.ATLS) is thus calculated as a weighted average of the different exchange rates in use in the c…	Nicaragua
NLD	Europe & Central Asia	High income	A simple multiplier is used to convert the national currencies of EMU members to euros. The following irrevocable euro conversion rate was adopted by the EU Council on January 1, 1999: 1 euro = 2.20371 Netherlands guilder. Please note that historical data before 1999 are not actual euros and are not comparable or suitable for aggregation across countries.	Netherlands
NOR	Europe & Central Asia	High income		Norway
NPL	South Asia	Lower middle income	The reporting period for national accounts data is designated as either calendar year basis (CY) or fiscal year basis (FY). For this country, it is fiscal year-based (fiscal year-end: July 14). Also, an estimate (PA.NUS.ATLS) of the exchange rate covers the same period and thus differs from the official exchange rate (CY).	Nepal
NRU	East Asia & Pacific	High income	The reporting period for national accounts data is designated as either calendar year basis (CY) or fiscal year basis (FY). For this country, it is fiscal year-based (fiscal year-end: June 30). Also, an estimate (PA.NUS.ATLS) of the exchange rate covers the same period and thus differs from the official exchange rate (CY).	Nauru
NZL	East Asia & Pacific	High income	Fiscal year end: March 31; reporting period for national accounts data: CY.	New Zealand
OED				OECD members
OMN	Middle East & North Africa	High income		Oman
OSS				Other small states
PAK	South Asia	Lower middle income	The reporting period for national accounts data is designated as either calendar year basis (CY) or fiscal year basis (FY). For this country, it is fiscal year-based (fiscal year-end: June 30). Also, an estimate (PA.NUS.ATLS) of the exchange rate covers the same period and thus differs from the official exchange rate (CY).	Pakistan
PAN	Latin America & Caribbean	High income		Panama
PER	Latin America & Caribbean	Upper middle income	The World Bank systematically assesses the appropriateness of official exchange rates as conversion factors. In this country, multiple or dual exchange rate activity exists and must be accounted for appropriately in underlying statistics. An alternative estimate (“alternative conversion factor” - PA.NUS.ATLS) is thus calculated as a weighted average of the different exchange rates in use in the c…	Peru
PHL	East Asia & Pacific	Lower middle income		Philippines
PLW	East Asia & Pacific	Upper middle income	Fiscal year ends on September 30; reporting period for national accounts data: FY.	Palau
PNG	East Asia & Pacific	Lower middle income		Papua New Guinea
POL	Europe & Central Asia	High income		Poland
PRE			Pre-dividend countries are mostly low-income countries, lagging in key human development indicators and with current fertility levels above four births per woman. They face very rapid population growth.	Pre-demographic dividend
PRI	Latin America & Caribbean	High income	Fiscal year end: June 30; reporting period for national accounts data: FY.	Puerto Rico
PRK	East Asia & Pacific	Low income		Korea, Dem. People's Rep.
PRT	Europe & Central Asia	High income	A simple multiplier is used to convert the national currencies of EMU members to euros. The following irrevocable euro conversion rate was adopted by the EU Council on January 1, 1999: 1 euro = 200.482 Portuguese escudo. Please note that historical data before 1999 are not actual euros and are not comparable or suitable for aggregation across countries.	Portugal
PRY	Latin America & Caribbean	Upper middle income	The World Bank systematically assesses the appropriateness of official exchange rates as conversion factors. In this country, multiple or dual exchange rate activity exists and must be accounted for appropriately in underlying statistics. An alternative estimate (“alternative conversion factor” - PA.NUS.ATLS) is thus calculated as a weighted average of the different exchange rates in use in the c…	Paraguay
PSE	Middle East & North Africa	Lower middle income	National accounts data are provided in the US dollar.	West Bank and Gaza
PSS			Pacific island small states aggregate.	Pacific island small states
PST			Post-dividend countries are mostly high-income countries where fertility has transitioned below replacement levels.	Post-demographic dividend
PYF	East Asia & Pacific	High income		French Polynesia
QAT	Middle East & North Africa	High income		Qatar
ROU	Europe & Central Asia	High income	The World Bank systematically assesses the appropriateness of official exchange rates as conversion factors. In this country, multiple or dual exchange rate activity exists and must be accounted for appropriately in underlying statistics. An alternative estimate (“alternative conversion factor” - PA.NUS.ATLS) is thus calculated as a weighted average of the different exchange rates in use in the c…	Romania
RUS	Europe & Central Asia	Upper middle income		Russian Federation
RWA	Sub-Saharan Africa	Low income		Rwanda
SAS				South Asia
SAU	Middle East & North Africa	High income		Saudi Arabia
SDN	Sub-Saharan Africa	Low income	The World Bank systematically assesses the appropriateness of official exchange rates as conversion factors. In this country, multiple or dual exchange rate activity exists and must be accounted for appropriately in underlying statistics. An alternative estimate (“alternative conversion factor” - PA.NUS.ATLS) is thus calculated as a weighted average of the different exchange rates in use in the c…	Sudan
SEN	Sub-Saharan Africa	Lower middle income		Senegal
SGP	East Asia & Pacific	High income	Fiscal year end: March 31; reporting period for national accounts data: CY.	Singapore
SLB	East Asia & Pacific	Lower middle income		Solomon Islands
SLE	Sub-Saharan Africa	Low income		Sierra Leone
SLV	Latin America & Caribbean	Lower middle income		El Salvador
SMR	Europe & Central Asia	High income		San Marino
SOM	Sub-Saharan Africa	Low income	The World Bank systematically assesses the appropriateness of official exchange rates as conversion factors. In this country, multiple or dual exchange rate activity exists and must be accounted for appropriately in underlying statistics. An alternative estimate (“alternative conversion factor” - PA.NUS.ATLS) is thus calculated as a weighted average of the different exchange rates in use in the c…	Somalia
SRB	Europe & Central Asia	Upper middle income	Montenegro declared independence from Serbia and Montenegro on June 3, 2006. Where available, data for each country are shown separately. However, for Serbia, some indicators, such as those series for which data appear only for Serbia and not Montenegro--e.g., aid, environment, external debt, balance of payments, various social indicators excluding population--continue to include data for Montene…	Serbia
SSA				Sub-Saharan Africa (excluding high income)
SSD	Sub-Saharan Africa	Low income	The reporting period for national accounts data is designated as either calendar year basis (CY) or fiscal year basis (FY). For this country, it is fiscal year-based (fiscal year-end: June 30). Also, an estimate (PA.NUS.ATLS) of the exchange rate covers the same period and thus differs from the official exchange rate (CY).	South Sudan
SSF			Sub-Saharan Africa regional aggregate (includes all income levels).	Sub-Saharan Africa
SST			Small states (members of the Small States Forum) aggregate.	Small states
STP	Sub-Saharan Africa	Lower middle income	National account data were adjusted to reflect the new banknote (1 new Dobra STN = 1000 old Dobra STD)	São Tomé and Principe
SUR	Latin America & Caribbean	Upper middle income	The World Bank systematically assesses the appropriateness of official exchange rates as conversion factors. In this country, multiple or dual exchange rate activity exists and must be accounted for appropriately in underlying statistics. An alternative estimate (“alternative conversion factor” - PA.NUS.ATLS) is thus calculated as a weighted average of the different exchange rates in use in the c…	Suriname
SVK	Europe & Central Asia	High income	A simple multiplier is used to convert the national currencies of EMU members to euros. The following irrevocable euro conversion rate entered into force on January 1, 2009: 1 euro = 30.126 Slovak koruna. Please note that historical data are not actual euros and are not comparable or suitable for aggregation across countries.	Slovak Republic
SVN	Europe & Central Asia	High income	A simple multiplier is used to convert the national currencies of EMU members to euros. The following irrevocable euro conversion rate entered into force on January 1, 2007: 1 euro = 239.64 Slovenian tolar. Please note that historical data are not actual euros and are not comparable or suitable for aggregation across countries.	Slovenia
SWE	Europe & Central Asia	High income	Fiscal year end: June 30; reporting period for national accounts data: CY.	Sweden
SWZ	Sub-Saharan Africa	Lower middle income	Fiscal year end: March 31; reporting period for national accounts data: CY. Authorities revised national accounts from 1999 to 2015.	Eswatini
SXM	Latin America & Caribbean	High income		Sint Maarten (Dutch part)
SYC	Sub-Saharan Africa	High income		Seychelles
SYR	Middle East & North Africa	Low income	The World Bank systematically assesses the appropriateness of official exchange rates as conversion factors. In this country, multiple or dual exchange rate activity exists and must be accounted for appropriately in underlying statistics. An alternative estimate (“alternative conversion factor” - PA.NUS.ATLS) is thus calculated as a weighted average of the different exchange rates in use in the c…	Syrian Arab Republic
TCA	Latin America & Caribbean	High income		Turks and Caicos Islands
TCD	Sub-Saharan Africa	Low income		Chad
TEA			East Asia & Pacific (IDA & IBRD countries) aggregate.	East Asia & Pacific (IDA & IBRD)
TEC			Europe & Central Asia (IDA & IBRD countries) aggregate.	Europe & Central Asia (IDA & IBRD)
TGO	Sub-Saharan Africa	Low income		Togo
THA	East Asia & Pacific	Upper middle income	Fiscal year end: September 30; reporting period for national accounts data: CY.	Thailand
TJK	Europe & Central Asia	Lower middle income		Tajikistan
TKM	Europe & Central Asia	Upper middle income		Turkmenistan
TLA			Latin America & the Caribbean (IDA & IBRD countries) aggregate.	Latin America & Caribbean (IDA & IBRD)
TLS	East Asia & Pacific	Lower middle income		Timor-Leste
TMN			Middle East & North Africa (IDA & IBRD countries) aggregate.	Middle East & North Africa (IDA & IBRD)
TON	East Asia & Pacific	Upper middle income	The reporting period for national accounts data is designated as either calendar year basis (CY) or fiscal year basis (FY). For this country, it is fiscal year-based (fiscal year-end: June 30). Also, an estimate (PA.NUS.ATLS) of the exchange rate covers the same period and thus differs from the official exchange rate (CY).	Tonga
TSA			South Asia (IDA & IBRD countries) aggregate.	South Asia (IDA & IBRD)
TSS			Sub-Saharan Africa (IDA & IBRD countries) aggregate.	Sub-Saharan Africa (IDA & IBRD)
TTO	Latin America & Caribbean	High income		Trinidad and Tobago
TUN	Middle East & North Africa	Lower middle income		Tunisia
TUR	Europe & Central Asia	Upper middle income		Türkiye
TUV	East Asia & Pacific	Upper middle income		Tuvalu
TZA	Sub-Saharan Africa	Lower middle income		Tanzania
UGA	Sub-Saharan Africa	Low income	The reporting period for national accounts data is designated as either calendar year basis (CY) or fiscal year basis (FY). For this country, it is fiscal year-based (fiscal year-end: June 30). Also, an estimate (PA.NUS.ATLS) of the exchange rate covers the same period and thus differs from the official exchange rate (CY). In addition, the World Bank systematically assesses the appropriateness of…	Uganda
UKR	Europe & Central Asia	Lower middle income		Ukraine
UMC			Upper middle income group aggregate. Upper-middle-income economies are those in which 2021 GNI per capita was between $4,256 and $13,205.	Upper middle income
URY	Latin America & Caribbean	High income		Uruguay
USA	North America	High income		United States
UZB	Europe & Central Asia	Lower middle income		Uzbekistan
VCT	Latin America & Caribbean	Upper middle income		St. Vincent and the Grenadines
VEN	Latin America & Caribbean			Venezuela, RB
VGB	Latin America & Caribbean	High income		British Virgin Islands
VIR	Latin America & Caribbean	High income		Virgin Islands (U.S.)
VNM	East Asia & Pacific	Lower middle income		Vietnam
VUT	East Asia & Pacific	Lower middle income		Vanuatu
WLD			World aggregate.	World
WSM	East Asia & Pacific	Lower middle income	The reporting period for national accounts data is designated as either calendar year basis (CY) or fiscal year basis (FY). For this country, it is fiscal year-based (fiscal year-end: June 30). Also, an estimate (PA.NUS.ATLS) of the exchange rate covers the same period and thus differs from the official exchange rate (CY).	Samoa
XKX	Europe & Central Asia	Upper middle income		Kosovo
YEM	Middle East & North Africa	Low income	The World Bank systematically assesses the appropriateness of official exchange rates as conversion factors. In this country, multiple or dual exchange rate activity exists and must be accounted for appropriately in underlying statistics. An alternative estimate (“alternative conversion factor” - PA.NUS.ATLS) is thus calculated as a weighted average of the different exchange rates in use in the c…	Yemen, Rep.
ZAF	Sub-Saharan Africa	Upper middle income	Fiscal year end: March 31; reporting period for national accounts data: CY.	South Africa
ZMB	Sub-Saharan Africa	Low income	National accounts data were rebased to reflect the January 1, 2013, introduction of the new Zambian kwacha at a rate of 1,000 old kwacha = 1 new kwacha.	Zambia
ZWE	Sub-Saharan Africa	Lower middle income	National Accounts data are reported in Zimbabwean Dollar (ZWL). Before 2017, one ZWL is set to be equal to one USD. The World Bank systematically assesses the appropriateness of official exchange rates as conversion factors. In this country, multiple or dual exchange rate activity exists and must be accounted for appropriately in underlying statistics. An alternative estimate (“alternative conver…	Zimbabwe

## Sheet: Metadata - Indicators
INDICATOR_CODE	INDICATOR_NAME	SOURCE_NOTE	SOURCE_ORGANIZATION
ST.INT.ARVL	International tourism, number of arrivals	International inbound tourists (overnight visitors) are the number of tourists who travel to a country other than that in which they have their usual residence, but outside their usual environment, for a period not exceeding 12 months and whose main purpose in visiting is other than an activity remunerated from within the country visited. When data on number of tourists are not available, the num…	World Tourism Organization, Yearbook of Tourism Statistics, Compendium of Tourism Statistics and data files.

## Sheet: EUandTR
Country	Area	1995	1996	1997	1998	1999	2000	2001	2002	2003	2004	2005	2006	2007	2008	2009	2010	2011	2012	2013	2014	2015	2016	2017	2018	2019	2020
Austria	83858	17173000	17090000	16647000	17352000	17467000	17982000	18180000	18611000	19078000	19374000	19952000	20269000	20773000	21935000	21355000	22004000	23012000	24151000	24813000	25291000	26728000	28121000	29460000	30816000	31884000	15091000
Belgium	30510	5560000	5829000	6037000	6179000	6369000	6457000	6452000	6720000	6690000	6710000	6747000	6995000	7045000	7165000	6815000	7186000	7494000	7560000	7684000	7887000	8355000	7481000	8385000	9119000	9343000	2584000
Bulgaria	110994	8005000	6811000	7543000	5240000	5056000	4922000	5104000	5563000	6241000	6982000	7282000	7499000	7726000	8533000	7873000	8374000	8713000	8867000	9192000	9409000	9317000	10604000	11596000	12368000	12552000	4973000
Switzerland	41290	6946000	6730000	7039000	7185000	7154000	7821000	7455000	6868000	6530000		7229000	7863000	8448000	8608000	8294000	8628000	8534000	8566000	8967000	9158000	9305000	10402000	11133000	11715000	11818000
Cyprus	9251	2253000	2089000	2194000	2357000	2578000	2912000	2841000	2495000	2416000	2478000	2657000	2629000	2671000	2631000	2370000	2450000	2626000	2635000	2626000	2558000	2780000	3286000	3750000	4024000	4117000
Czech Republic	78866									20108000	23808000	24747000	25102000	22625000	21850000	23285000	21941000	22810000	25750000	26332000	27166000	29604000	32519000	34701000	36268000	37202000
Germany	357386	14847000	15205000	15837000	16511000	17116000	18983000	17861000	17969000	18399000	20137000	21500000	23569000	24421000	24884000	24220000	26875000	28374000	30411000	31545000	32999000	34970000	35555000	37452000	38881000	39563000	12449000
Denmark	44493									21119000	22054000	26927000	26936000	27138000	26870000	26571000	26730000	25811000	26402000	26516000	28070000	28209000	28692000	30736000	30801000	33093000	15595000
Spain	498511	52460000	55077000	62415000	68068000	72040000	74580000	75564000	79313000	82326000	85981000	92563000	96152000	98907000	97670000	91899000	93744000	99187000	98128000	103231000	107144000	109834000	115561000	121717000	124456000	126170000	36410000
Estonia	45339	2111000	2444000	2618000	2909000	3181000	3310000	3230000	3253000	3378000					3828000	3834000	4369000	4907000	5007000	5737000	5804000	5696000	5942000	6145000	6033000	6103000	1695000
Finland	338145	1779000	1724000	1832000	2644000	2454000	2714000	2826000	2875000	2601000	2840000	3140000	3375000	3519000	3583000	3423000	3670000	4192000	4226000	2797000	2731000	2622000	2789000	3180000	3224000	3290000	896000
France	643801		148263000	157551000							190282000	185829000	193882000	193319000	193571000	192369000	189826000	196595000	197522000	204410000	206599000	203302000	203042000	207274000	211998000	217877000	117109000
United Kingdom	260665	23537000	25163000	25515000	25745000	25394000	25209000	22835000	24180000	24715000	27755000	29970000	32713000	32778000	31888000	31072000	30398000	31886000	32221000	33567000	35337000	36792000	39129000	41080000	40283000	40857000	11101000
Georgia	69700	85000	117000	313000	317000	384000	387000	302000	298000	313000	368000	560000	983000	1052000	1290000	1500000	2032000	2712000	4106000	4954000	5004000	5256000	5393000	6483000	7203000	7726000	1513000
Greece	131940	10712000	9782000	10588000	11364000	12606000	13567000	14678000	14918000	14785000	14268000	15938000	17284000							20112000	24272000	26114000	28071000	30161000	33072000	34005000	7406000
Croatia	56594	16100000	19085000	23660000	25499000	29215000	37226000	40129000	41737000	42857000	44974000	45762000	47733000	52271000	51336000	47573000	49006000	49969000	47185000	48345000	51168000	55858000	57587000	59238000	57668000	60021000	21608000
Hungary	93030	39240000	39833000	37315000	33624000	28803000	31141000	30679000	31739000	31412000	33934000	36173000	38318000	39379000	39554000	40624000	39904000	41304000	43565000	43611000	45984000	48345000	52890000	54962000	57667000	61397000	31641000
Ireland	70273	4818000	5289000	5587000	6064000	6403000	6646000	6353000	6476000	6764000	6953000	7333000	8001000	8332000	8026000	7189000	7134000	7630000	7550000	8260000	8813000	9528000	10100000	10338000	10926000	10951000
Italy	301338	55706000	59805000	57998000	58499000	59521000	62702000	60960000	63561000	63026000	58480000	59230000	66353000	70271000	70719000	71692000	73225000	75866000	76293000	76762000	77694000	81068000	84925000	89931000	9.32286e+07	95399000	38419000
Lithuania	63500	2600000	3497000	3702000	4287000	4454000	4092000	4195000	3999000	3635000				4251000	4459000	4001000	4073000	4504000	4979000	5264000	5217000	5048000	5322000	5590000	6115000	6150000	2284000
Luxembourg	2586	768000	724000	778000	789000	863000	852000	836000	885000	867000	878000	913000	908000	914000	877000	847000	805000	874000	950000	945000	1038000	1090000	1054000	1046000	1018000	1041000	525000
Latvia	64589	1633000	1750000	1842000	1788000	1738000	1882000	2061000	2297000	2524000	3127000	3791000	4649000	5209000	5496000	4727000	5042000	5538000	5569000	5822000	6246000	6842000	6797000	7726000	7775000	8342000	3204000
Malta	316	1193000	1123000	1238000	1326000	1402000	1387000	1439000	1483000	1512000	1428000	1484000	1521000	1723000	1832000	1608000	1815000	1916000	2007000	2013000	2162000	2383000	2592000	2944000	3232000	3519000	718000
Netherlands	41198	6574000	6580000	7841000	9312000	9874000	10003000	9500000	9595000	9181000	9646000	10012000	10739000	11008000	10104000	9921000	10883000	11300000	11680000	12783000	13925000	15007000	15828000	17924000	18780000	20129000	7265000
Norway	385178	2880000	2746000	2702000	3256000	3223000	3104000	3073000	3111000	3269000	3628000	3824000	4070000	4377000	4347000	4346000	4767000	4963000	4538000	4778000	4855000	5361000	5960000	6252000	5688000	5879000	1397000
Poland	312685	82244000	87439000	87817000	88592000	89118000	84515000	61431000	50735000	52130000	61918000	64606000	65115000	66208000	59935000	53840000	58340000	60745000	67390000	72310000	73750000	77743000	80476000	83804000	85946000	88515000
Portugal	91568	9511000	9730000	10172000	11295000	11632000	12097000	12167000	11644000	11707000	10639000	10612000	11282000	6788000	6962000	6439000	6756000	7264000	7503000	9177000	10497000	11723000	13359000	15432000	16186000	17283000	4208000
Romania	238397	5445000	5205000	5149000	4831000	5224000	5264000	4938000	4794000	5595000	6600000	5839000	6037000	7722000	8862000	7575000	7498000	7611000	7937000	8019000	8442000	9331000	10223000	10926000	11720000	12815000	5023000
Slovak Republic	49036																			12583000	11556000	14936000	17376000	15406000	15299000
Slovenia	20273	732000	832000	974000	977000	884000	1090000	1219000	1302000	1373000	1499000	1555000	1617000	1751000	1958000	1824000	2049000	2236000	2377000	2502000	2675000	3022000	3397000	3991000	4425000	4702000	1216000
Sweden	450295	2310000	2376000	2388000	2573000	2595000	3828000	4108000	4276000	4268000	4676000	4883000	4729000	5224000	4555000	4899000	5183000	11567000	12372000	10980000	10522000	6482000	6782000	7054000	7440000	7616000	1957000
Turkiye	783562	7727000	8614000	9689000	9753000	7487000	10428000	11619000	13256000	14030000	17517000	21125000	19820000	27215000	31138000	31760000	32997000	36769000	37715000	39861000	41627000	41114000	30907000	37970000	46113000	51747000	15971000
Albania	28748	304000	287000	119000	184000	371000	317000	354000	470000	557000	645000	748000	937000	1127000	1420000	1856000	2417000	2932000	3514000	3256000	3673000	4131000	4736000	5118000	5927000	6406000	2658000
Bosnia and Herzegovina	51129			115000	148000	147000	171000	139000	160000	165000	190000	217000	256000	306000	322000	311000	365000	392000	439000	529000	536000	678000	778000	923000	1053000	1198000	197000
Monaco	2	233000	226000	259000	278000	278000	300000	270000	263000	235000	250000	286000	313000	328000	324000	265000	279000	295000	292000	328000	329000	331000	336000	355000	347000	363000	159000
Montenegro	13812								136000	142000	188000	272000	378000	984000	1031000	1044000	1088000	1201000	1264000	1324000	1350000	1560000	1662000	1877000	2077000	2510000	351000
		385253000	551239000	575215000	428668000	434753000	455589000	432528000	434583000	483571000	689769000	723148000	757336000	764498000	766208000	745912000	760486000	800233000	819115000	880283000	909809000	938574000	967676000	1019828000	1.05647e+09	1078710000	365113000

## Sheet: NorthMedAtkinson
Country	Area	2004	2005	2006	2007	2008	2009	2010	2011	2012	2013	2014	2015	2016	2017	2018	2019	2020
Albania	28748	645000	748000	937000	1127000	1420000	1856000	2417000	2932000	3514000	3256000	3673000	4131000	4736000	5118000	5927000	6406000	2658000
Bosnia and Herzegovina	51129	190000	217000	256000	306000	322000	311000	365000	392000	439000	529000	536000	678000	778000	923000	1053000	1198000	197000
Croatia	56594	44974000	45762000	47733000	52271000	51336000	47573000	49006000	49969000	47185000	48345000	51168000	55858000	57587000	59238000	57668000	60021000	21608000
Cyprus	9251	2478000	2657000	2629000	2671000	2631000	2370000	2450000	2626000	2635000	2626000	2558000	2780000	3286000	3750000	4024000	4117000	4000000
France	643801	190282000	185829000	193882000	193319000	193571000	192369000	189826000	196595000	197522000	204410000	206599000	203302000	203042000	207274000	211998000	217877000	117109000
Greece	131940	14268000	15938000	17284000	17600000	18000000	18400000	18800000	19200000	19700000	20112000	24272000	26114000	28071000	30161000	33072000	34005000	7406000
Italy	301338	58480000	59230000	66353000	70271000	70719000	71692000	73225000	75866000	76293000	76762000	77694000	81068000	84925000	89931000	9.32286e+07	95399000	38419000
Malta	316	1428000	1484000	1521000	1723000	1832000	1608000	1815000	1916000	2007000	2013000	2162000	2383000	2592000	2944000	3232000	3519000	718000
Monaco	2	250000	286000	313000	328000	324000	265000	279000	295000	292000	328000	329000	331000	336000	355000	347000	363000	159000
Montenegro	13812	188000	272000	378000	984000	1031000	1044000	1088000	1201000	1264000	1324000	1350000	1560000	1662000	1877000	2077000	2510000	351000
Slovenia	20273	1499000	1555000	1617000	1751000	1958000	1824000	2049000	2236000	2377000	2502000	2675000	3022000	3397000	3991000	4425000	4702000	1216000
Spain	498511	85981000	92563000	96152000	98907000	97670000	91899000	93744000	99187000	98128000	103231000	107144000	109834000	115561000	121717000	124456000	126170000	36410000
Turkiye	783562	17517000	21125000	19820000	27215000	31138000	31760000	32997000	36769000	37715000	39861000	41627000	41114000	30907000	37970000	46113000	51747000	15971000
Total	2539277	418180000	427666000	448875000	468473000	471952000	462971000	468061000	489184000	489071000	505299000	521787000	532175000	536880000	565249000	5.87621e+08	608034000	246222000
Atkinson xi		2004	2005	2006	2007	2008	2009	2010	2011	2012	2013	2014	2015	2016	2017	2018	2019	2020
Albania		22.4363	26.0192	32.5936	39.2027	49.3947	64.561	84.0754	101.99	122.235	113.26	127.765	143.697	164.742	178.03	206.171	222.833	92.4586
Bosnia and Herzegovina		3.71609	4.24417	5.00694	5.98486	6.2978	6.08265	7.13881	7.66688	8.58613	10.3464	10.4833	13.2606	15.2164	18.0524	20.595	23.4309	3.853
Croatia		794.678	808.602	843.429	923.614	907.093	840.601	865.922	882.938	833.746	854.242	904.124	986.995	1017.55	1046.72	1018.98	1060.55	381.807
Cyprus		267.863	287.212	284.185	288.726	284.402	256.189	264.836	283.861	284.834	283.861	276.511	300.508	355.205	405.362	434.98	445.033	432.386
France		295.56	288.644	301.152	300.278	300.669	298.802	294.852	305.366	306.806	317.505	320.905	315.784	315.38	321.954	329.291	338.423	181.902
Greece		108.14	120.797	130.999	133.394	136.426	139.457	142.489	145.521	149.31	152.433	183.962	197.923	212.756	228.596	250.659	257.731	56.1316
Italy		194.068	196.557	220.195	233.197	234.683	237.912	243	251.764	253.181	254.737	257.83	269.027	281.826	298.439	309.382	316.585	127.495
Malta		4518.99	4696.2	4813.29	5452.53	5797.47	5088.61	5743.67	6063.29	6351.27	6370.25	6841.77	7541.14	8202.53	9316.46	10227.8	11136.1	2272.15
Monaco		125000	143000	156500	164000	162000	132500	139500	147500	146000	164000	164500	165500	168000	177500	173500	181500	79500
Montenegro		13.6114	19.693	27.3675	71.2424	74.6452	75.5864	78.7721	86.9534	91.5146	95.8587	97.7411	112.945	120.33	135.896	150.376	181.726	25.4127
Slovenia		73.9407	76.703	79.7613	86.371	96.5817	89.9719	101.07	110.294	117.25	123.415	131.949	149.065	167.563	196.863	218.271	231.934	59.9813
Spain		172.476	185.679	192.878	198.405	195.923	184.347	188.048	198.967	196.842	207.079	214.928	220.324	231.812	244.161	249.655	253.094	73.0375
Turkiye		22.3556	26.9602	25.2947	34.7324	39.739	40.5328	42.1115	46.9255	48.1328	50.8715	53.1253	52.4706	39.4442	48.4582	58.8505	66.0407	20.3826
atkinson n		164.685	168.42	176.773	184.491	185.861	182.324	184.328	192.647	192.602	198.993	205.486	209.577	211.43	222.602	231.413	239.452	96.9654
atkinson f(xi)
Albania		0.0015424	0.00174903	0.00208744	0.00240569	0.00300878	0.00400889	0.00516386	0.00599365	0.00718505	0.00644371	0.00703927	0.00776248	0.00882134	0.00905442	0.0100864	0.0105356	0.0107951
Bosnia and Herzegovina		0.00045435	0.000507405	0.000570315	0.000653186	0.000682273	0.000671748	0.000779813	0.000801334	0.00089762	0.0010469	0.00102724	0.00127402	0.00144911	0.00163291	0.00179197	0.00197028	0.000800091
Croatia		0.107547	0.107004	0.106339	0.111577	0.108774	0.102756	0.1047	0.102148	0.0964788	0.095676	0.098063	0.104962	0.107262	0.1048	0.0981382	0.0987132	0.0877582
Cyprus		0.00592568	0.00621279	0.00585686	0.0057015	0.00557472	0.00511911	0.00523436	0.00536812	0.00538777	0.00519692	0.00490238	0.00522385	0.00612055	0.00663424	0.00684796	0.006771	0.0162455
France		0.455024	0.434519	0.431929	0.412658	0.41015	0.41551	0.405558	0.401884	0.403872	0.404533	0.395945	0.382021	0.378189	0.366695	0.360774	0.35833	0.475624
Greece		0.0341193	0.0372674	0.0385052	0.0375689	0.0381395	0.0397433	0.0401657	0.039249	0.0402805	0.0398022	0.0465171	0.0490703	0.0522854	0.0533588	0.0562812	0.0559261	0.0300785
Italy		0.139844	0.138496	0.147821	0.15	0.149844	0.154852	0.156443	0.155087	0.155996	0.151914	0.1489	0.152333	0.158182	0.1591	0.158654	0.156897	0.156034
Malta		0.0034148	0.00347	0.00338847	0.00367791	0.00388175	0.00347322	0.0038777	0.00391673	0.0041037	0.00398378	0.00414345	0.00447785	0.00482789	0.00520832	0.00550015	0.00578751	0.00291607
Monaco		0.000597829	0.000668746	0.000697299	0.000700147	0.00068651	0.00057239	0.000596076	0.000603045	0.00059705	0.000649121	0.000630525	0.000621976	0.000625838	0.000628042	0.000590517	0.000597006	0.000645759
Montenegro		0.000449567	0.00063601	0.000842105	0.00210044	0.00218454	0.002255	0.00232448	0.00245511	0.00258449	0.00262023	0.00258726	0.00293137	0.00309566	0.00332066	0.00353459	0.00412806	0.00142554
Slovenia		0.00358458	0.00363602	0.00360234	0.00373768	0.00414873	0.00393977	0.00437763	0.00457088	0.00486024	0.00495152	0.00512661	0.00567858	0.0063273	0.00706061	0.00753037	0.00773312	0.00493863
Spain		0.205608	0.216438	0.214207	0.211126	0.206949	0.198498	0.200282	0.20276	0.200642	0.204297	0.20534	0.206387	0.215245	0.215333	0.211797	0.207505	0.147875
Turkiye		0.0418887	0.049396	0.0441548	0.058093	0.065977	0.0686004	0.0704972	0.0751639	0.0771156	0.078886	0.0797778	0.0772565	0.0575678	0.0671739	0.0784741	0.0851054	0.0648642
e=	4
atkinson (xi/n)^(1-e)
Albania		395.461	271.208	159.533	104.226	53.2747	22.5227	10.5383	6.73934	3.91204	5.42356	4.16016	3.10235	2.11392	1.95484	1.4141	1.24084	1.15348
Bosnia and Herzegovina		87036.3	62489.4	44007.6	29292.8	25703.8	26931	17214.7	15864.6	11287.4	7114.59	7531.08	3947.72	2682.65	1874.93	1418.66	1067.3	15938.7
Croatia		0.00889992	0.00903608	0.00920664	0.00796989	0.00860218	0.0102038	0.00964585	0.0103871	0.0123278	0.0126407	0.0117399	0.00957388	0.00897097	0.00961832	0.011713	0.0115095	0.0163801
Cyprus		0.232392	0.201639	0.24068	0.260896	0.279104	0.360456	0.337167	0.312585	0.309179	0.344506	0.410406	0.339207	0.210894	0.1656	0.150575	0.155767	0.0112781
France		0.17299	0.198655	0.20225	0.231929	0.236209	0.227186	0.244323	0.251087	0.247397	0.246186	0.262555	0.292323	0.3013	0.330529	0.347073	0.354221	0.151473
Greece		3.53183	2.71027	2.45721	2.64554	2.52857	2.23464	2.16488	2.32013	2.14643	2.22474	1.39368	1.18725	0.981425	0.923382	0.786881	0.801963	5.155
Italy		0.611082	0.629101	0.5174	0.495173	0.496726	0.450071	0.436476	0.44803	0.440244	0.476692	0.506231	0.472766	0.422237	0.414976	0.41848	0.432697	0.43992
Malta		4.8399e-05	4.61258e-05	4.95359e-05	3.87373e-05	3.29494e-05	4.59975e-05	3.30528e-05	3.20746e-05	2.78872e-05	3.04821e-05	2.70922e-05	2.14646e-05	1.71261e-05	1.36407e-05	1.15827e-05	9.94161e-06	7.7721e-05
Monaco		2.28681e-09	1.63371e-09	1.44113e-09	1.42361e-09	1.51014e-09	2.60545e-09	2.30704e-09	2.22798e-09	2.29576e-09	1.78642e-09	1.94918e-09	2.03067e-09	1.9933e-09	1.9724e-09	2.37281e-09	2.29627e-09	1.81447e-09
Montenegro		1771.15	625.528	269.489	17.3663	15.4368	14.0346	12.8133	10.8749	9.3221	8.94583	9.29219	6.38894	5.42473	4.39507	3.64436	2.28771	55.5519
Slovenia		11.0486	10.5864	10.886	9.74584	7.12655	8.32167	6.06604	5.32875	4.43253	4.19186	3.77687	2.7791	2.00895	1.44577	1.19172	1.10042	4.22478
Spain		0.870515	0.74627	0.769831	0.80402	0.853697	0.967438	0.941827	0.907709	0.936766	0.887379	0.873917	0.86069	0.758738	0.757809	0.796412	0.846855	2.33998
Turkiye		399.761	243.789	341.315	149.871	102.308	91.0143	83.8637	69.1928	64.0713	59.8536	57.8688	63.7212	154.011	96.9365	60.801	47.667	107.665
atkinson (xi/n)^(1-e) . f(xi)
Albania		0.609958	0.47435	0.333015	0.250734	0.160292	0.090291	0.0544182	0.0403933	0.0281082	0.0349479	0.0292845	0.0240819	0.0186476	0.0176999	0.0142632	0.013073	0.0124519
Bosnia and Herzegovina		39.5449	31.7075	25.0982	19.1337	17.537	18.0908	13.4243	12.7129	10.1318	7.4483	7.73622	5.02946	3.88747	3.0616	2.5422	2.10288	12.7524
Croatia		0.00095716	0.000966897	0.000979026	0.000889259	0.000935691	0.0010485	0.00100992	0.00106102	0.00118937	0.00120941	0.00115125	0.00100489	0.000962247	0.001008	0.00114949	0.00113614	0.00143749
Cyprus		0.00137708	0.00125274	0.00140963	0.0014875	0.00155593	0.00184521	0.00176485	0.001678	0.00166578	0.00179037	0.00201197	0.00177197	0.00129079	0.00109863	0.00103113	0.0010547	0.000183219
France		0.0787147	0.0863192	0.0873576	0.0957072	0.0968813	0.0943979	0.0990874	0.100908	0.0999166	0.0995904	0.103957	0.111674	0.113948	0.121203	0.125215	0.126928	0.072044
Greece		0.120503	0.101005	0.0946153	0.0993901	0.0964384	0.0888119	0.0869538	0.0910628	0.0864591	0.0885494	0.0648298	0.0582588	0.0513142	0.0492705	0.0442866	0.0448507	0.155055
Italy		0.0854561	0.0871279	0.0764823	0.074276	0.0744312	0.0696944	0.0682838	0.0694835	0.0686761	0.0724162	0.0753777	0.0720181	0.0667905	0.0660225	0.0663937	0.067889	0.0686425
Malta		1.65273e-07	1.60056e-07	1.67851e-07	1.42472e-07	1.27902e-07	1.59759e-07	1.28169e-07	1.25627e-07	1.14441e-07	1.21434e-07	1.12255e-07	9.61152e-08	8.26829e-08	7.10452e-08	6.37063e-08	5.75371e-08	2.2664e-07
Monaco		1.36712e-12	1.09254e-12	1.0049e-12	9.96738e-13	1.03673e-12	1.49134e-12	1.37517e-12	1.34357e-12	1.37069e-12	1.1596e-12	1.22901e-12	1.26303e-12	1.24749e-12	1.23875e-12	1.40118e-12	1.37089e-12	1.17171e-12
Montenegro		0.796252	0.397842	0.226938	0.0364769	0.0337223	0.031648	0.0297842	0.0266992	0.0240929	0.0234401	0.0240413	0.0187283	0.0167931	0.0145945	0.0128813	0.00944382	0.0791916
Slovenia		0.0396047	0.0384922	0.0392152	0.0364268	0.0295661	0.0327855	0.0265549	0.0243571	0.0215432	0.0207561	0.0193626	0.0157813	0.0127112	0.010208	0.00897411	0.0085097	0.0208646
Spain		0.178985	0.161521	0.164903	0.16975	0.176672	0.192035	0.188631	0.184047	0.187954	0.181289	0.179451	0.177635	0.163315	0.163182	0.168677	0.175727	0.346024
Turkiye		16.7455	12.0422	15.0707	8.70647	6.75	6.24362	5.91216	5.20081	4.94089	4.72161	4.61664	4.92288	8.86606	6.51161	4.7713	4.05672	6.9836
Total		58.2022	45.0986	41.1938	28.6053	24.9575	24.937	19.8929	18.4534	15.5923	12.6939	12.8523	10.4333	13.1993	10.0175	7.75637	6.60821	20.4919
Total^(1/(1-e))		0.25804	0.280939	0.289549	0.326978	0.342189	0.342283	0.369063	0.378421	0.400279	0.428682	0.426913	0.457642	0.423139	0.463889	0.505181	0.532891	0.365431
		2004	2005	2006	2007	2008	2009	2010	2011	2012	2013	2014	2015	2016	2017	2018	2019	2020
Atkinson 1-Total^(1/(1-e))		0.74196	0.719061	0.710451	0.673022	0.657811	0.657717	0.630937	0.621579	0.599721	0.571318	0.573087	0.542358	0.576861	0.536111	0.494819	0.467109	0.634569

## Sheet: hoover
Country	Area	2004	2005	2006	2007	2008	2009	2010	2011	2012	2013	2014	2015	2016	2017	2018	2019	2020
Albania	28748	645000	748000	937000	1127000	1420000	1856000	2417000	2932000	3514000	3256000	3673000	4131000	4736000	5118000	5927000	6406000	2658000
Bosnia and Herzegovina	51129	190000	217000	256000	306000	322000	311000	365000	392000	439000	529000	536000	678000	778000	923000	1053000	1198000	197000
Croatia	56594	44974000	45762000	47733000	52271000	51336000	47573000	49006000	49969000	47185000	48345000	51168000	55858000	57587000	59238000	57668000	60021000	21608000
Cyprus	9251	2478000	2657000	2629000	2671000	2631000	2370000	2450000	2626000	2635000	2626000	2558000	2780000	3286000	3750000	4024000	4117000	4000000
France	643801	190282000	185829000	193882000	193319000	193571000	192369000	189826000	196595000	197522000	204410000	206599000	203302000	203042000	207274000	211998000	217877000	117109000
Greece	131940	14268000	15938000	17284000	17600000	18000000	18400000	18800000	19200000	19700000	20112000	24272000	26114000	28071000	30161000	33072000	34005000	7406000
Italy	301338	58480000	59230000	66353000	70271000	70719000	71692000	73225000	75866000	76293000	76762000	77694000	81068000	84925000	89931000	9.32286e+07	95399000	38419000
Malta	316	1428000	1484000	1521000	1723000	1832000	1608000	1815000	1916000	2007000	2013000	2162000	2383000	2592000	2944000	3232000	3519000	718000
Monaco	2	250000	286000	313000	328000	324000	265000	279000	295000	292000	328000	329000	331000	336000	355000	347000	363000	159000
Montenegro	13812	188000	272000	378000	984000	1031000	1044000	1088000	1201000	1264000	1324000	1350000	1560000	1662000	1877000	2077000	2510000	351000
Slovenia	20273	1499000	1555000	1617000	1751000	1958000	1824000	2049000	2236000	2377000	2502000	2675000	3022000	3397000	3991000	4425000	4702000	1216000
Spain	498511	85981000	92563000	96152000	98907000	97670000	91899000	93744000	99187000	98128000	103231000	107144000	109834000	115561000	121717000	124456000	126170000	36410000
Turkiye	783562	17517000	21125000	19820000	27215000	31138000	31760000	32997000	36769000	37715000	39861000	41627000	41114000	30907000	37970000	46113000	51747000	15971000
Total	2539277	418180000	427666000	448875000	468473000	471952000	462971000	468061000	489184000	489071000	505299000	521787000	532175000	536880000	565249000	5.87621e+08	608034000	246222000
	ai	ti
Albania	0.0113213	0.0015424	0.00174903	0.00208744	0.00240569	0.00300878	0.00400889	0.00516386	0.00599365	0.00718505	0.00644371	0.00703927	0.00776248	0.00882134	0.00905442	0.0100864	0.0105356	0.0107951
Bosnia and Herzegovina	0.0201353	0.00045435	0.000507405	0.000570315	0.000653186	0.000682273	0.000671748	0.000779813	0.000801334	0.00089762	0.0010469	0.00102724	0.00127402	0.00144911	0.00163291	0.00179197	0.00197028	0.000800091
Croatia	0.0222874	0.107547	0.107004	0.106339	0.111577	0.108774	0.102756	0.1047	0.102148	0.0964788	0.095676	0.098063	0.104962	0.107262	0.1048	0.0981382	0.0987132	0.0877582
Cyprus	0.00364316	0.00592568	0.00621279	0.00585686	0.0057015	0.00557472	0.00511911	0.00523436	0.00536812	0.00538777	0.00519692	0.00490238	0.00522385	0.00612055	0.00663424	0.00684796	0.006771	0.0162455
France	0.253537	0.455024	0.434519	0.431929	0.412658	0.41015	0.41551	0.405558	0.401884	0.403872	0.404533	0.395945	0.382021	0.378189	0.366695	0.360774	0.35833	0.475624
Greece	0.0519597	0.0341193	0.0372674	0.0385052	0.0375689	0.0381395	0.0397433	0.0401657	0.039249	0.0402805	0.0398022	0.0465171	0.0490703	0.0522854	0.0533588	0.0562812	0.0559261	0.0300785
Italy	0.118671	0.139844	0.138496	0.147821	0.15	0.149844	0.154852	0.156443	0.155087	0.155996	0.151914	0.1489	0.152333	0.158182	0.1591	0.158654	0.156897	0.156034
Malta	0.000124445	0.0034148	0.00347	0.00338847	0.00367791	0.00388175	0.00347322	0.0038777	0.00391673	0.0041037	0.00398378	0.00414345	0.00447785	0.00482789	0.00520832	0.00550015	0.00578751	0.00291607
Monaco	7.87626e-07	0.000597829	0.000668746	0.000697299	0.000700147	0.00068651	0.00057239	0.000596076	0.000603045	0.00059705	0.000649121	0.000630525	0.000621976	0.000625838	0.000628042	0.000590517	0.000597006	0.000645759
Montenegro	0.00543934	0.000449567	0.00063601	0.000842105	0.00210044	0.00218454	0.002255	0.00232448	0.00245511	0.00258449	0.00262023	0.00258726	0.00293137	0.00309566	0.00332066	0.00353459	0.00412806	0.00142554
Slovenia	0.00798377	0.00358458	0.00363602	0.00360234	0.00373768	0.00414873	0.00393977	0.00437763	0.00457088	0.00486024	0.00495152	0.00512661	0.00567858	0.0063273	0.00706061	0.00753037	0.00773312	0.00493863
Spain	0.19632	0.205608	0.216438	0.214207	0.211126	0.206949	0.198498	0.200282	0.20276	0.200642	0.204297	0.20534	0.206387	0.215245	0.215333	0.211797	0.207505	0.147875
Turkiye	0.308577	0.0418887	0.049396	0.0441548	0.058093	0.065977	0.0686004	0.0704972	0.0751639	0.0771156	0.078886	0.0797778	0.0772565	0.0575678	0.0671739	0.0784741	0.0851054	0.0648642
		abs diff.
Albania		0.00977893	0.0095723	0.00923389	0.00891564	0.00831255	0.00731244	0.00615748	0.00532768	0.00413628	0.00487762	0.00428206	0.00355885	0.00249999	0.00226692	0.00123489	0.000785738	0.000526197
Bosnia and Herzegovina		0.0196809	0.0196279	0.0195649	0.0194821	0.019453	0.0194635	0.0193554	0.0193339	0.0192376	0.0190884	0.019108	0.0188612	0.0186861	0.0185024	0.0183433	0.018165	0.0193352
Croatia		0.0852595	0.0847166	0.0840517	0.08929	0.0864863	0.0804684	0.0824126	0.0798602	0.0741914	0.0733886	0.0757756	0.0826743	0.0849749	0.0825124	0.0758507	0.0764258	0.0654708
Cyprus		0.00228251	0.00256963	0.0022137	0.00205834	0.00193156	0.00147595	0.0015912	0.00172496	0.0017446	0.00155376	0.00125922	0.00158068	0.00247739	0.00299108	0.00320479	0.00312784	0.0126023
France		0.201487	0.180982	0.178392	0.159121	0.156613	0.161973	0.152021	0.148346	0.150335	0.150996	0.142408	0.128484	0.124652	0.113158	0.107236	0.104793	0.222086
Greece		0.0178404	0.0146923	0.0134545	0.0143908	0.0138202	0.0122164	0.011794	0.0127106	0.0116792	0.0121575	0.00544261	0.00288935	0.000325755	0.00139911	0.00432154	0.00396648	0.0218811
Italy		0.0211733	0.0198251	0.0291499	0.0313293	0.0311728	0.0361812	0.0377725	0.0364161	0.037325	0.0332432	0.0302291	0.0336626	0.0395117	0.040429	0.0399836	0.0382267	0.0373632
Malta		0.00329035	0.00334555	0.00326403	0.00355346	0.00375731	0.00334877	0.00375325	0.00379228	0.00397925	0.00385934	0.00401901	0.00435341	0.00470345	0.00508388	0.0053757	0.00566306	0.00279162
Monaco		0.000597041	0.000667959	0.000696511	0.000699359	0.000685723	0.000571602	0.000595289	0.000602257	0.000596263	0.000648333	0.000629738	0.000621188	0.000625051	0.000627254	0.000589729	0.000596218	0.000644971
Montenegro		0.00498978	0.00480333	0.00459724	0.0033389	0.0032548	0.00318434	0.00311486	0.00298423	0.00285485	0.00281911	0.00285208	0.00250798	0.00234368	0.00211868	0.00190475	0.00131128	0.0040138
Slovenia		0.00439919	0.00434775	0.00438143	0.00424609	0.00383504	0.004044	0.00360613	0.00341289	0.00312353	0.00303224	0.00285716	0.00230519	0.00165647	0.000923163	0.0004534	0.000250648	0.00304514
Spain		0.00928758	0.0201175	0.0178866	0.0148063	0.010629	0.00217834	0.00396153	0.00644005	0.00432157	0.00797681	0.00902044	0.0100669	0.0189254	0.0190134	0.0154765	0.0111848	0.0484454
Turkiye		0.266688	0.259181	0.264422	0.250484	0.2426	0.239976	0.23808	0.233413	0.231461	0.229691	0.228799	0.23132	0.251009	0.241403	0.230103	0.223471	0.243713
		2004	2005	2006	2007	2008	2009	2010	2011	2012	2013	2014	2015	2016	2017	2018	2019	2020
hoover=50*Total(abs diff.)		32.3377	31.2224	31.5654	30.0857	29.1275	28.6197	28.2107	27.7182	27.2493	27.1666	26.3341	26.1443	27.6195	26.5214	25.2039	24.3984	34.0959

## Sheet: theil
Country	Area	2004	2005	2006	2007	2008	2009	2010	2011	2012	2013	2014	2015	2016	2017	2018	2019	2020
Albania	28748	645000	748000	937000	1127000	1420000	1856000	2417000	2932000	3514000	3256000	3673000	4131000	4736000	5118000	5927000	6406000	2658000
Bosnia and Herzegovina	51129	190000	217000	256000	306000	322000	311000	365000	392000	439000	529000	536000	678000	778000	923000	1053000	1198000	197000
Croatia	56594	44974000	45762000	47733000	52271000	51336000	47573000	49006000	49969000	47185000	48345000	51168000	55858000	57587000	59238000	57668000	60021000	21608000
Cyprus	9251	2478000	2657000	2629000	2671000	2631000	2370000	2450000	2626000	2635000	2626000	2558000	2780000	3286000	3750000	4024000	4117000	4000000
France	643801	190282000	185829000	193882000	193319000	193571000	192369000	189826000	196595000	197522000	204410000	206599000	203302000	203042000	207274000	211998000	217877000	117109000
Greece	131940	14268000	15938000	17284000	17600000	18000000	18400000	18800000	19200000	19700000	20112000	24272000	26114000	28071000	30161000	33072000	34005000	7406000
Italy	301338	58480000	59230000	66353000	70271000	70719000	71692000	73225000	75866000	76293000	76762000	77694000	81068000	84925000	89931000	9.32286e+07	95399000	38419000
Malta	316	1428000	1484000	1521000	1723000	1832000	1608000	1815000	1916000	2007000	2013000	2162000	2383000	2592000	2944000	3232000	3519000	718000
Monaco	2	250000	286000	313000	328000	324000	265000	279000	295000	292000	328000	329000	331000	336000	355000	347000	363000	159000
Montenegro	13812	188000	272000	378000	984000	1031000	1044000	1088000	1201000	1264000	1324000	1350000	1560000	1662000	1877000	2077000	2510000	351000
Slovenia	20273	1499000	1555000	1617000	1751000	1958000	1824000	2049000	2236000	2377000	2502000	2675000	3022000	3397000	3991000	4425000	4702000	1216000
Spain	498511	85981000	92563000	96152000	98907000	97670000	91899000	93744000	99187000	98128000	103231000	107144000	109834000	115561000	121717000	124456000	126170000	36410000
Turkiye	783562	17517000	21125000	19820000	27215000	31138000	31760000	32997000	36769000	37715000	39861000	41627000	41114000	30907000	37970000	46113000	51747000	15971000
Total	2539277	418180000	427666000	448875000	468473000	471952000	462971000	468061000	489184000	489071000	505299000	521787000	532175000	536880000	565249000	5.87621e+08	608034000	246222000
	yi	xi
Albania	0.0113213	0.0015424	0.00174903	0.00208744	0.00240569	0.00300878	0.00400889	0.00516386	0.00599365	0.00718505	0.00644371	0.00703927	0.00776248	0.00882134	0.00905442	0.0100864	0.0105356	0.0107951
Bosnia and Herzegovina	0.0201353	0.00045435	0.000507405	0.000570315	0.000653186	0.000682273	0.000671748	0.000779813	0.000801334	0.00089762	0.0010469	0.00102724	0.00127402	0.00144911	0.00163291	0.00179197	0.00197028	0.000800091
Croatia	0.0222874	0.107547	0.107004	0.106339	0.111577	0.108774	0.102756	0.1047	0.102148	0.0964788	0.095676	0.098063	0.104962	0.107262	0.1048	0.0981382	0.0987132	0.0877582
Cyprus	0.00364316	0.00592568	0.00621279	0.00585686	0.0057015	0.00557472	0.00511911	0.00523436	0.00536812	0.00538777	0.00519692	0.00490238	0.00522385	0.00612055	0.00663424	0.00684796	0.006771	0.0162455
France	0.253537	0.455024	0.434519	0.431929	0.412658	0.41015	0.41551	0.405558	0.401884	0.403872	0.404533	0.395945	0.382021	0.378189	0.366695	0.360774	0.35833	0.475624
Greece	0.0519597	0.0341193	0.0372674	0.0385052	0.0375689	0.0381395	0.0397433	0.0401657	0.039249	0.0402805	0.0398022	0.0465171	0.0490703	0.0522854	0.0533588	0.0562812	0.0559261	0.0300785
Italy	0.118671	0.139844	0.138496	0.147821	0.15	0.149844	0.154852	0.156443	0.155087	0.155996	0.151914	0.1489	0.152333	0.158182	0.1591	0.158654	0.156897	0.156034
Malta	0.000124445	0.0034148	0.00347	0.00338847	0.00367791	0.00388175	0.00347322	0.0038777	0.00391673	0.0041037	0.00398378	0.00414345	0.00447785	0.00482789	0.00520832	0.00550015	0.00578751	0.00291607
Monaco	7.87626e-07	0.000597829	0.000668746	0.000697299	0.000700147	0.00068651	0.00057239	0.000596076	0.000603045	0.00059705	0.000649121	0.000630525	0.000621976	0.000625838	0.000628042	0.000590517	0.000597006	0.000645759
Montenegro	0.00543934	0.000449567	0.00063601	0.000842105	0.00210044	0.00218454	0.002255	0.00232448	0.00245511	0.00258449	0.00262023	0.00258726	0.00293137	0.00309566	0.00332066	0.00353459	0.00412806	0.00142554
Slovenia	0.00798377	0.00358458	0.00363602	0.00360234	0.00373768	0.00414873	0.00393977	0.00437763	0.00457088	0.00486024	0.00495152	0.00512661	0.00567858	0.0063273	0.00706061	0.00753037	0.00773312	0.00493863
Spain	0.19632	0.205608	0.216438	0.214207	0.211126	0.206949	0.198498	0.200282	0.20276	0.200642	0.204297	0.20534	0.206387	0.215245	0.215333	0.211797	0.207505	0.147875
Turkiye	0.308577	0.0418887	0.049396	0.0441548	0.058093	0.065977	0.0686004	0.0704972	0.0751639	0.0771156	0.078886	0.0797778	0.0772565	0.0575678	0.0671739	0.0784741	0.0851054	0.0648642
Albania		0.00980089	0.00918274	0.00831307	0.00761539	0.00651551	0.00510449	0.00385971	0.00312702	0.0022356	0.00277103	0.00233638	0.00185553	0.00122681	0.00109859	0.000567874	0.000353661	0.000234006
Bosnia and Herzegovina		0.0331541	0.0321883	0.0311662	0.0299798	0.0295988	0.0297348	0.0284303	0.0281922	0.0272	0.0258547	0.0260205	0.0241378	0.0230117	0.0219675	0.0211546	0.0203251	0.0282058
Croatia		-0.0152343	-0.0151853	-0.015125	-0.0155904	-0.0153441	-0.0147932	-0.0149746	-0.0147357	-0.0141831	-0.0141022	-0.0143407	-0.0149988	-0.0152087	-0.0149839	-0.0143482	-0.0144047	-0.0132661
Cyprus		-0.000769653	-0.000844515	-0.000751171	-0.000708634	-0.000673054	-0.000538153	-0.000573379	-0.000613304	-0.000619083	-0.000562022	-0.000469708	-0.000570198	-0.000820847	-0.000948362	-0.000998527	-0.000980646	-0.00236534
France		-0.0643966	-0.0593194	-0.058661	-0.0536354	-0.0529641	-0.0543938	-0.0517245	-0.0507223	-0.0512657	-0.0514458	-0.0490831	-0.0451412	-0.0440311	-0.0406327	-0.0388402	-0.0380919	-0.0692719
Greece		0.00949129	0.00749972	0.00676242	0.00731791	0.00697775	0.00604823	0.00580966	0.00633063	0.00574529	0.00601483	0.00249687	0.00129107	-0.000141032	-0.00059959	-0.00180285	-0.00166003	0.0123357
Italy		-0.00846126	-0.007962	-0.0113202	-0.0120745	-0.0120207	-0.0137151	-0.014242	-0.0137932	-0.0140944	-0.0127279	-0.0116951	-0.01287	-0.0148118	-0.0151099	-0.0149654	-0.0143915	-0.014107
Malta		-0.000179	-0.000179867	-0.000178582	-0.000183012	-0.000185927	-0.000179917	-0.000185871	-0.000186412	-0.000188932	-0.000187329	-0.000189453	-0.000193648	-0.000197716	-0.000201815	-0.000204761	-0.000207514	-0.000170467
Monaco		-2.26856e-06	-2.30691e-06	-2.32121e-06	-2.32261e-06	-2.31588e-06	-2.25369e-06	-2.26756e-06	-2.27154e-06	-2.26812e-06	-2.29672e-06	-2.28678e-06	-2.28211e-06	-2.28423e-06	-2.28543e-06	-2.26436e-06	-2.26809e-06	-2.29494e-06
Montenegro		0.00588946	0.00506992	0.00440685	0.00224773	0.00215499	0.00208	0.00200831	0.00187916	0.00175784	0.0017254	0.00175531	0.00146034	0.00133151	0.00116577	0.00101828	0.000651637	0.00316334
Slovenia		0.00277651	0.00272711	0.00275938	0.0026315	0.00226973	0.00244892	0.00208351	0.00193374	0.00172091	0.00165639	0.0015359	0.00118134	0.000806278	0.000426062	0.000202721	0.000110601	0.00166542
Spain		-0.00394104	-0.00831769	-0.00743429	-0.00619935	-0.00449547	-0.000940831	-0.00170334	-0.00275198	-0.00185647	-0.00339575	-0.00383019	-0.00426361	-0.00784679	-0.00788162	-0.00646956	-0.00472416	0.0241613
Turkiye		0.267618	0.245526	0.260558	0.223792	0.206737	0.201512	0.197857	0.189267	0.185831	0.18279	0.181283	0.185587	0.225009	0.204328	0.183491	0.17262	0.209017
Years		2004	2005	2006	2007	2008	2009	2010	2011	2012	2013	2014	2015	2016	2017	2018	2019	2020
Theil		0.235746	0.210382	0.220493	0.185191	0.168568	0.162365	0.156642	0.147924	0.142281	0.138389	0.135818	0.137473	0.168325	0.148626	0.128803	0.119598	0.179599

## Sheet: results
	Years/Country	Albania	Bosnia and Herzegovina	Croatia	Cyprus	France	Greece	Italy	Malta	Monaco	Montenegro	Slovenia	Spain	Turkiye		Years/Country	Atkinson	Hoover	Theil(T)
	Area (Km2)	28748	51129	56594	9251	643801	131940	301338	316	2	13812	20273	498511	783562
	2004	645	190	44974	2478	190282	14268	58480	1428	250	188	1499	85981	17517		2004	0.74196	32.3377	0.235746
	2005	748	217	45762	2657	185829	15938	59230	1484	286	272	1555	92563	21125		2005	0.719061	31.2224	0.210382
	2006	937	256	47733	2629	193882	17284	66353	1521	313	378	1617	96152	19820		2006	0.710451	31.5654	0.220493		Years	2004	2005	2006	2007	2008	2009	2010	2011	2012	2013	2014	2015	2016	2017	2018	2019	2020
	2007	1127	306	52271	2671	193319	17600	70271	1723	328	984	1751	98907	27215		2007	0.673022	30.0857	0.185191		Atkinson	0.74196	0.719061	0.710451	0.673022	0.657811	0.657717	0.630937	0.621579	0.599721	0.571318	0.573087	0.542358	0.576861	0.536111	0.494819	0.467109	0.634569
	2008	1420	322	51336	2631	193571	18000	70719	1832	324	1031	1958	97670	31138		2008	0.657811	29.1275	0.168568		Hoover	32.3377	31.2224	31.5654	30.0857	29.1275	28.6197	28.2107	27.7182	27.2493	27.1666	26.3341	26.1443	27.6195	26.5214	25.2039	24.3984	34.0959
	2009	1856	311	47573	2370	192369	18400	71692	1608	265	1044	1824	91899	31760		2009	0.657717	28.6197	0.162365		Theil(T)	0.235746	0.210382	0.220493	0.185191	0.168568	0.162365	0.156642	0.147924	0.142281	0.138389	0.135818	0.137473	0.168325	0.148626	0.128803	0.119598	0.179599
	2010	2417	365	49006	2450	189826	18800	73225	1815	279	1088	2049	93744	32997		2010	0.630937	28.2107	0.156642
	2011	2932	392	49969	2626	196595	19200	75866	1916	295	1201	2236	99187	36769		2011	0.621579	27.7182	0.147924
	2012	3514	439	47185	2635	197522	19700	76293	2007	292	1264	2377	98128	37715		2012	0.599721	27.2493	0.142281
	2013	3256	529	48345	2626	204410	20112	76762	2013	328	1324	2502	103231	39861		2013	0.571318	27.1666	0.138389
	2014	3673	536	51168	2558	206599	24272	77694	2162	329	1350	2675	107144	41627		2014	0.573087	26.3341	0.135818
	2015	4131	678	55858	2780	203302	26114	81068	2383	331	1560	3022	109834	41114		2015	0.542358	26.1443	0.137473
	2016	4736	778	57587	3286	203042	28071	84925	2592	336	1662	3397	115561	30907		2016	0.576861	27.6195	0.168325
	2017	5118	923	59238	3750	207274	30161	89931	2944	355	1877	3991	121717	37970		2017	0.536111	26.5214	0.148626
	2018	5927	1053	57668	4024	211998	33072	93228	3232	347	2077	4425	124456	46113		2018	0.494819	25.2039	0.128803
	2019	6406	1198	60021	4117	217877	34005	95399	3519	363	2510	4702	126170	51747		2019	0.467109	24.3984	0.119598
	2020	2658	197	21608	4000	117109	7406	38419	718	159	351	1216	36410	15971		2020	0.634569	34.0959	0.179599
