# Supplementary material for: Tourist distribution in Northern Mediterranean Basin countries: 2004–2020
Source: PLoS One. 2023 Nov 3;18(11):e0293669. doi: 10.1371/journal.pone.0293669 (PMC10624308; doi:10.1371/journal.pone.0293669)
Supplement: S2 Data — (TXT) [file pone.0293669.s002.txt]

PT	AU	BA	BE	GP	AF	BF	CA	TI	SO	SE	BS	LA	DT	CT	CY	CL	SP	HO	DE	ID	AB	C1	C3	RP	EM	RI	OI	FU	FP	FX	CR	NR	TC	Z9	U1	U2	PU	PI	PA	SN	EI	BN	J9	JI	PD	PY	VL	IS	PN
J	Alola, AA; Alola, UV				Alola, Andrew Adewale; Alola, Uju Violet			Agricultural land usage and tourism impact on renewable energy consumption among Coastline Mediterranean Countries	ENERGY & ENVIRONMENT			English	Article						Renewable energy consumption; carbon emission; gross domestic product; tourism development; agricultural land use; coastline Mediterranean countries	UNIT-ROOT TESTS; ECONOMIC-GROWTH; PANEL-DATA; PHOTOVOLTAIC PANELS; SOLAR FARMS; FOOD; COMPETITION; BIOFUELS; REGION; DETERMINANTS	This empirical study aims to investigate the dynamic response of renewable energy consumption to long-run disequilibrium and short-run impact of tourism development and agricultural land usage for the period of 1995 to 2014 in 16 Coastline Mediterranean Countries. For this reason, a dynamic Autoregressive Distributed Lag approach is employed in a multivariate and two-model framework such that car…	[Alola, Andrew Adewale; Alola, Uju Violet] Eastern Mediterranean Univ, Via Mersin 10, Famagusta, Turkey	Eastern Mediterranean University	Alola, AA (corresponding author), Eastern Mediterranean Univ, Dept Econ, Via Mersin 10, Famagusta, Turkey.	andrew.alola@emu.edu.tr								101	101											DEC	2018	29	8
J	Hoogendoorn, G; Fitchett, JM				Hoogendoorn, Gijsbert; Fitchett, Jennifer M.			Tourism and climate change: a review of threats and adaptation strategies for Africa	CURRENT ISSUES IN TOURISM			English	Review						tourism; climate change; Africa; adaptation; future research	SEA-LEVEL RISE; SOUTH-AFRICA; ECONOMIC-DEVELOPMENT; DEVELOPING-COUNTRIES; ADAPTIVE CAPACITY; SNOW-COVER; IMPACTS; VULNERABILITY; INDUSTRY; CONSEQUENCES	The intersection of tourism and climate change has seen significant research over the past two decades, focusing particularly on issues of mitigation and adaptation in the global North. Research output has predominantly been centred on the Mediterranean and Nordic countries and number of localities in North America. The global South has seen significantly less investigation, despite having signif…	[Hoogendoorn, Gijsbert] Univ Johannesburg, Dept Geog Environm Management & Energy Studies, POB 524, ZA-2006 Johannesburg, South Africa; [Fitchett, Jennifer M.] Univ Witwatersrand, Evolutionary Studies Inst, Private Bag x3, ZA-2050 Johannesburg, Johannesburg, South Africa	University of Johannesburg; University of Witwatersrand	Hoogendoorn, G (corresponding author), Univ Johannesburg, Dept Geog Environm Management & Energy Studies, POB 524, ZA-2006 Johannesburg, South Africa.	ghoogendoorn@uj.ac.za								89	90												2018	21	7
J	Joo, H; Maskery, BA; Berro, AD; Rotz, LD; Lee, YK; Brown, CM				Joo, Heesoo; Maskery, Brian A.; Berro, Andre D.; Rotz, Lisa D.; Lee, Yeon-Kyeng; Brown, Clive M.			Economic Impact of the 2015 MERS Outbreak on the Republic of Korea's Tourism-Related Industries	HEALTH SECURITY			English	Article						Middle East respiratory syndrome; Outbreak; Tourism; Travel industry; Economic impact; Economic burden of disease		The 2015 Middle East respiratory syndrome (MERS) outbreak in the Republic of Korea (ROK) is an example of an infectious disease outbreak initiated by international travelers to a high-income country. This study was conducted to determine the economic impact of the MERS outbreak on the tourism and travel-related service sectors, including accommodation, food and beverage, and transportation, in th…	[Joo, Heesoo; Maskery, Brian A.; Berro, Andre D.; Rotz, Lisa D.] Ctr Dis Control & Prevent, Div Global Migrat & Quarantine, 1600 Clifton Rd,MS H16-4, Atlanta, GA 30333 USA; [Brown, Clive M.] Ctr Dis Control & Prevent, Div Global Migrat & Quarantine, Quarantine & Border Hlth Serv, Atlanta, GA USA; [Lee, Yeon-Kyeng] Korea Ctr Dis Control & Prevent, Cheongju, Chungcheongbuk, South Korea	Centers for Disease Control & Prevention - USA; Centers for Disease Control & Prevention - USA; Korea Centers for Disease Control & Prevention (KCDC)	Joo, H (corresponding author), Ctr Dis Control & Prevent, Div Global Migrat & Quarantine, 1600 Clifton Rd,MS H16-4, Atlanta, GA 30333 USA.	hjoo@cdc.gov								88	90											APR 1	2019	17	2
J	Law, R; Leung, D; Chan, ICC				Law, Rob; Leung, Daniel; Chan, Irene Cheng Chu			Progression and development of information and communication technology research in hospitality and tourism A state-of-the-art review	INTERNATIONAL JOURNAL OF CONTEMPORARY HOSPITALITY MANAGEMENT			English	Review						Tourism research; Technology applications; Systematic literature review; Information and communication technologies; Hospitality research	SOCIAL MEDIA; HOTEL REVIEWS; DISTRIBUTION CHANNEL; MARKETING-RESEARCH; USER ACCEPTANCE; ONLINE REVIEWS; TRAVEL; MANAGEMENT; INTENTIONS; INTERNET	Purpose This study aims to present a state-of-the art review on information and communication technology (ICT) research in hospitality and tourism published between 2014 and 2017. Design/methodology/approach A total of 288 full-length articles from eight top-tier hospitality and tourism journals were gathered by harnessing a systematic literature search approach. Subsequently, the authors used a …	[Law, Rob] Hong Kong Polytech Univ, Sch Hotel & Tourism Management, Kowloon, Hong Kong, Peoples R China; [Leung, Daniel; Chan, Irene Cheng Chu] Hong Kong Polytech Univ, Sch Hotel & Tourism Management, Hong Kong, Peoples R China	Hong Kong Polytechnic University; Hong Kong Polytechnic University	Law, R (corresponding author), Hong Kong Polytech Univ, Sch Hotel & Tourism Management, Kowloon, Hong Kong, Peoples R China.	rob.law@polyu.edu.hk								81	81											MAR 22	2019	32	2
J	Jin, SH; Yang, J; Wang, EX; Liu, J				Jin, Shanhe; Yang, Jun; Wang, Enxu; Liu, Jun			The influence of high-speed rail on ice-snow tourism in northeastern China	TOURISM MANAGEMENT			English	Article						Ice-snow tourism; Accessibility; High-speed rail; Weighted mean travel time; Northeastern China	ECONOMIC-GROWTH; ACCESSIBILITY; DESTINATION; TRANSPORT; IMPACTS; COMPETITION; EFFICIENCY; PATTERNS; NETWORK; QUALITY	Ice-snow tourism is trendy in the global tourism industry. High-speed rail improves the accessibility of these destinations. However, the influences of accessibility on regional economies are understudied. This study investigated changes in accessibility between urban areas and ice-snow tourist destinations after implementation of high-speed rail in northeastern China. Data on transportation netw…	[Jin, Shanhe; Yang, Jun] Liaoning Normal Univ, Human Settlements Res Ctr, Dalian 116029, Peoples R China; [Yang, Jun; Wang, Enxu] Northeastern Univ, Jangho Architecture Coll, Shenyang 110169, Peoples R China; [Liu, Jun] Sichuan Univ, Tourism Sch, 24 South Sect 1,Ring Rd 1, Chengdu 610065, Sichuan, Peoples R China	Liaoning Normal University; Northeastern University - China; Sichuan University	Yang, J (corresponding author), Liaoning Normal Univ, Human Settlements Res Ctr, Dalian 116029, Peoples R China.	359296196@qq.com; yangjun@lnnu.edu.cn; wangenxu801007@163.con; liujun_igsnrr@126.com								79	85											JUN	2020	78
J	Assaf, AG; Li, G; Song, HY; Tsionas, MG				Assaf, A. George; Li, Gang; Song, Haiyan; Tsionas, Mike G.			Modeling and Forecasting Regional Tourism Demand Using the Bayesian Global Vector Autoregressive (BGVAR) Model	JOURNAL OF TRAVEL RESEARCH			English	Article						tourism demand; forecasting; Bayesian global VAR; impulse response analysis; spillover; Southeast Asia	IMPULSE-RESPONSE ANALYSIS; EURO AREA; FLOWS; DISTRIBUTIONS; TRADE	Increasing levels of global and regional integration have led to tourist flows between countries becoming closely linked. These links should be considered when modeling and forecasting international tourism demand within a region. This study introduces a comprehensive and accurate systematic approach to tourism demand analysis, based on a Bayesian global vector autoregressive (BGVAR) model. An em…	[Assaf, A. George] Univ Massachusetts, Isenberg Sch Management, Amherst, MA 01003 USA; [Li, Gang] Univ Surrey, Sch Hospitality & Tourism Management, Guildford, Surrey, England; [Song, Haiyan] Hong Kong Polytech Univ, Sch Hotel & Tourism Management, Int Tourism, Kowloon, Hong Kong, Peoples R China; [Tsionas, Mike G.] Univ Lancaster, Management Sch, Dept Econ, Lancaster, England	University of Massachusetts System; University of Massachusetts Amherst; University of Surrey; Hong Kong Polytechnic University; Lancaster University	Assaf, AG (corresponding author), Univ Massachusetts, Isenberg Sch Management, Hospitality & Tourism Management, 90 Campus Ctr Way, Amherst, MA 01003 USA.	assaf@isenberg.umass.edu								75	75											MAR	2019	58	3
J	Mulet-Forteza, C; Martorell-Cunill, O; Merigo, JM; Genovart-Balaguer, J; Mauleon-Mendez, E				Mulet-Forteza, Carles; Martorell-Cunill, Onofre; Merigo, Jose M.; Genovart-Balaguer, Juanabel; Mauleon-Mendez, Emilio			Twenty five years of the Journal of Travel & Tourism Marketing: a bibliometric ranking	JOURNAL OF TRAVEL & TOURISM MARKETING			English	Article						Journal of Travel & Tourism Marketing; bibliometrics; citation structure; research ranking; research productivity; author ranking; university ranking; country ranking; visualization of similarities viewer; VOS viewer; science mapping	HOSPITALITY RESEARCH; INTELLECTUAL STRUCTURE; STRATEGIC-MANAGEMENT; SCIENCE; FOUNDATIONS; COCITATION; INNOVATION; UNIVERSITY; CITATION; HISTORY	The Journal of Travel & Tourism Marketing (JTTM) is a leading international journal in Marketing and Tourism, Leisure and Hospitality Management. JTTM published its first issue in 1992. In 2017, the journal has celebrated its twenty-fifth anniversary. For that reason, this study analyzes all the publications in the journal since its creation by using a bibliometric approach. The objective is to p…	[Mulet-Forteza, Carles; Martorell-Cunill, Onofre; Genovart-Balaguer, Juanabel; Mauleon-Mendez, Emilio] Univ Balearic Isl, Dept Business Econ, Ctra Valldemossa,Km 7,5, Palma De Mallorca, Balearic Island, Spain; [Merigo, Jose M.] Univ Chile, Sch Econ & Business, Dept Management Control & Informat Syst, Diagonal Paraguay 257, Santiago, Chile	Universitat de les Illes Balears; Universidad de Chile	Merigo, JM (corresponding author), Univ Chile, Sch Econ & Business, Dept Management Control & Informat Syst, Diagonal Paraguay 257, Santiago, Chile.	jmerigo@fen.uchile.cl								75	75												2018	35	9
J	Wang, DG; Niu, Y; Qian, J				Wang, De-gen; Niu, Yu; Qian, Jia			Evolution and optimization of China's urban tourism spatial structure: A high speed rail perspective	TOURISM MANAGEMENT			English	Article						High-speed rail network; Hinterland; Tourism spatial structure; Optimization; China	ACCESSIBILITY APPROACH; TRANSPORT; IMPACTS; NETWORK; TRAVEL	High-speed rail (HSR) networks in China profoundly altered China's urban tourism spatial patterns. This paper examines the characteristics and evolution of spatial patterns of the urban hinterland before and after HSR network. Economic relation model and spatial analysis in ArcGIS were utilized on 338 national prefecture-level administrative units. The results show: (1) HSR strengthens tourism-ba…	[Wang, De-gen] Soochow Univ, Sch Architecture, Suzhou, Jiangsu, Peoples R China; [Niu, Yu] Univ Florida, Dept Tourism Recreat & Sport Management, Gainesville, FL USA; [Qian, Jia] Soochow Univ, Dept Tourism, Suzhou, Jiangsu, Peoples R China	Soochow University - China; State University System of Florida; University of Florida; Soochow University - China	Niu, Y (corresponding author), 206F Florida Gym,POB 118208, Gainesville, FL 32603 USA.	wdg713@163.com; niuyu1008@ufl.edu; qj2115@163.com								73	82											FEB	2018	64
J	Duro, JA; Perez-Laborda, A; Turrion-Prats, J; Fernandez-Fernandez, M				Antonio Duro, Juan; Perez-Laborda, Alejandro; Turrion-Prats, Judith; Fernandez-Fernandez, Melchor			Covid-19 and tourism vulnerability	TOURISM MANAGEMENT PERSPECTIVES			English	Article						Tourism vulnerability; COVID-19; Spain; Principal components; Factor analysis	DATA ENVELOPMENT ANALYSIS; CLIMATE-CHANGE VULNERABILITY; WEIGHT FLEXIBILITY; SEASONALITY; QUALITY; RESILIENCE; FRAMEWORK; PATTERNS; DISASTER; IMPACTS	The COVID-19 pandemic has dramatically impacted tourism and leisure activities worldwide, especially in the hospitality sector. This paper has a conceptual and empirical motivation based on two objectives. First, it identifies several of the primary factors behind the vulnerability of tourism to COVID-19 (tourism dependency, market structure, the supply of rural accommodation, and health incidenc…	[Antonio Duro, Juan; Perez-Laborda, Alejandro] Univ Rovira & Virgili, Econ Dept, Tarragona, Spain; [Antonio Duro, Juan; Perez-Laborda, Alejandro] Univ Rovira & Virgili, ECO SOS, Tarragona, Spain; [Turrion-Prats, Judith] Univ Pompeu Fabra, TecnoCampus Mataro Maresme, Barcelona, Spain; [Fernandez-Fernandez, Melchor] Univ Santiago de Compostela, Dept Fundamentos Anal Econ, Santiago De Compostela, Sp…	Universitat Rovira i Virgili; Universitat Rovira i Virgili; Pompeu Fabra University; Universidade de Santiago de Compostela	Duro, JA (corresponding author), Univ Rovira & Virgili, Econ Dept, Tarragona, Spain.; Duro, JA (corresponding author), Univ Rovira & Virgili, ECO SOS, Tarragona, Spain.	juanantonio.duro@urv.cat								71	71											APR	2021	38
J	Balli, E; Sigeze, C; Manga, M; Birdir, S; Birdir, K				Balli, Esra; Sigeze, Ciler; Manga, Muge; Birdir, Sevda; Birdir, Kemal			The relationship between tourism, CO2 emissions and economic growth: a case of Mediterranean countries	ASIA PACIFIC JOURNAL OF TOURISM RESEARCH			English	Article						Tourism; CO2 emissions; Mediterranean countries; panel Granger causality; cointegration; economic Growth; panel model; tourism-led economic growth; tourism development; policy implementation	ENERGY-CONSUMPTION PATTERNS; LONG-RUN; CARBON EMISSIONS; PANEL-DATA; CAUSALITY ANALYSIS; ERROR-CORRECTION; HYPOTHESIS; COINTEGRATION; NEXUS; INFERENCE	This study explores the impact of tourism on economic growth considering CO2 emissions utilizing panel data techniques for a sample of Mediterranean countries. The cointegration tests reveal that there is a positive long-run equilibrium between tourism, CO2 emissions and economic growth. This positive long-run relationship may suggest that tourism increases the level of CO2 emissions and has a st…	[Balli, Esra; Manga, Muge] Erzincan Binali Yildirim Univ, FEAS, Erzincan, Turkey; [Sigeze, Ciler] Cukurova Univ, FEAS, Adana, Turkey; [Birdir, Sevda; Birdir, Kemal] Mersin Univ, Fac Tourism, Mersin, Turkey	Erzincan Binali Yildirim University; Cukurova University; Mersin University	Balli, E (corresponding author), Erzincan Binali Yildirim Univ, FEAS, Erzincan, Turkey.	balliesra@yahoo.com								68	70												2019	24	3
J	Drius, M; Bongiorni, L; Depellegrina, D; Menegon, S; Pugnetti, A; Stifter, S				Drius, Mita; Bongiorni, Lucia; Depellegrina, Daniel; Menegon, Stefano; Pugnetti, Alessandra; Stifter, Simon			Tackling challenges for Mediterranean sustainable coastal tourism: An ecosystem service perspective	SCIENCE OF THE TOTAL ENVIRONMENT			English	Article						Coastal recreation; Multiple threats; Cultural services; Geospatial modelling; Coastal ecosystems	LIGHT POLLUTION; MARINE; BIODIVERSITY; FRAMEWORK; IMPACT; SCIENCE; HEALTH; OCEAN; BEACH; SEA	Coastal tourism is a growing industry sector in the Mediterranean Basin. This and the other human activities occurring along the coastline share space and resources, leading to conflicts for divergent uses. Moreover, the over-exploitation of natural resources degrades and depletes coastal habitats, with negative feedback effects for all human activities. Hence, both tourism and the other human ac…	[Drius, Mita; Bongiorni, Lucia; Depellegrina, Daniel; Menegon, Stefano; Pugnetti, Alessandra] CNR, Inst Marine Sci, ISMAR CNR, Arsenale Tesa 104,Castello 2737-F, I-30122 Venice, Italy; [Stifter, Simon] Schloss Schoneck 4, I-39030 Falzes, Italy	Consiglio Nazionale delle Ricerche (CNR); Istituto di Scienze Marine (ISMAR-CNR)	Drius, M (corresponding author), CNR, Inst Marine Sci, ISMAR CNR, Arsenale Tesa 104,Castello 2737-F, I-30122 Venice, Italy.	mita.drius@ve.ismar.cnr.it; lucia.bongiorni@ismar.cnr.it; daniel.depellegrin@ve.ismar.cnr.it; stefano.menegon@ismar.cnr.it; alessandra.pugnetti@ismar.cnr.it; simstifter@gmail.com								67	69											FEB 20	2019	652
J	Samitas, A; Asteriou, D; Polyzos, S; Kenourgios, D				Samitas, Aristeidis; Asteriou, Dimitrios; Polyzos, Stathis; Kenourgios, Dimitris			Terrorist incidents and tourism demand: Evidence from Greece	TOURISM MANAGEMENT PERSPECTIVES			English	Article						Terrorism; Tourism demand; Cointegration; Error correction models	ECONOMIC-GROWTH; MEDITERRANEAN COUNTRIES; TRANSNATIONAL TERRORISM; POLITICAL INSTABILITY; TIME-SERIES; UNIT-ROOT; IMPACT	The purpose of this paper is to examine the impact of terrorism on tourism demand in Greece using monthly data from 1977 to 2012. We investigate whether this relationship is bidirectional and whether it exhibits long run persistence. Thus, we employ a large dataset of terrorist incidents and perform cointegration and long-run causality tests, correcting our data for cyclical seasonality and apply…	[Samitas, Aristeidis] Zayed Univ, Coll Business, POB 144534, Abu Dhabi, U Arab Emirates; [Asteriou, Dimitrios] Oxford Brookes Univ, Dept Accounting Finance & Econ, Oxford, England; [Polyzos, Stathis] Univ Aegean, Dept Business Adm, Chios, Greece; [Kenourgios, Dimitris] Univ Athens, Dept Econ, Athens, Greece	Zayed University; Oxford Brookes University; University of Aegean; National & Kapodistrian University of Athens	Samitas, A (corresponding author), Zayed Univ, Coll Business, POB 144534, Abu Dhabi, U Arab Emirates.	Aristeidis.Samitas@zu.ac.ae								66	67											JAN	2018	25
J	Spalding, M; Parrett, CL				Spalding, Mark; Parrett, Cara L.			Global patterns in mangrove recreation and tourism	MARINE POLICY			English	Article						Mangrove; Tourism and recreation; Social media; TripAdvisor; User-generated content; Cultural ecosystem services	SOCIAL MEDIA; ECOSYSTEM SERVICES; NATIONAL-PARK; VALUES; FOREST	The use of mangroves as a travel and tourism destination has not received much attention, but provides a high-value, low impact use of these important ecosystems. This work quantifies and maps the distribution of mangrove visitation at global scales using keyword searches on user-generated content of the popular travel website, TripAdvisor. It further explores the use of user-generated content to…	[Spalding, Mark] Univ Siena, Dept Phys Earth & Environm Sci, Nat Conservancy, Global Ocean Team, Pian Mantellini 44, I-53100 Siena, Italy; [Spalding, Mark; Parrett, Cara L.] Univ Cambridge, Dept Zool, Conservat Sci Grp, David Attenborough Bldg,Pembroke St, Cambridge CB2 3QZ, England; [Parrett, Cara L.] Univ Cambridge, Dept Engn, Cambridge, England	University of Siena; University of Cambridge; University of Cambridge	Spalding, M (corresponding author), Univ Siena, Dept Phys Earth & Environm Sci, Nat Conservancy, Global Ocean Team, Pian Mantellini 44, I-53100 Siena, Italy.	mspalding@tnc.org; cld56@cam.ac.uk								65	67											DEC	2019	110
J	Wei, W				Wei, Wei			Research progress on virtual reality (VR) and augmented reality (AR) in tourism and hospitality A critical review of publications from 2000 to 2018	JOURNAL OF HOSPITALITY AND TOURISM TECHNOLOGY			English	Review						Virtual reality; Augmented reality; Hospitality; Tourism; Technology; Review	2ND LIFE; COMMUNICATION TECHNOLOGIES; SELF-DETERMINATION; TRAVEL; DESTINATION; EXPERIENCE; WORLDS; IMPACT; TELEPRESENCE; INFORMATION	Purpose This paper aims to examine the main developments of virtual reality (VR) and augmented reality (AR) research in hospitality and tourism. It also aims to pinpoint fruitful directions for tourism and hospitality research on VR and AR applications. Design/methodology/approach A selective literature review of full-length papers published in the period from 2000 to 2018 was conducted. A total …	[Wei, Wei] Univ Cent Florida, Rosen Coll Hospitality Management, Orlando, FL 32816 USA	State University System of Florida; University of Central Florida	Wei, W (corresponding author), Univ Cent Florida, Rosen Coll Hospitality Management, Orlando, FL 32816 USA.	Wei.Wei@ucf.edu								60	60											NOV 27	2019	10	4
J	Wang, LG; Yotsumoto, Y				Wang, Liguo; Yotsumoto, Yukio			Conflict in tourism development in rural China	TOURISM MANAGEMENT			English	Article						Conflict; Tourism development; Local government; Villagers' committee; Rural China	WORLD HERITAGE SITES; SOCIAL-CONFLICT; IMPACTS; PERCEPTIONS; MANAGEMENT; COMMUNITY; VILLAGE; GOVERNMENTS; RESPONSES	This paper explores the phenomenon of conflict in tourism development in rural China. Four cases were selected and analyzed as part of this exploration. The study identified eight major conflict issues: land expropriation, ticket revenue distribution, vending rights, tourism management rights, house demolition, house building, entry restrictions, and village elections. The conflict evolution proc…	[Wang, Liguo; Yotsumoto, Yukio] Ritsumeikan Asia Pacific Univ, Grad Sch Asia Pacific Studies, Beppu, Oita 8748577, Japan; [Wang, Liguo] Dali Univ, Sch Econ & Management, Dali 671003, Yunnan, Peoples R China	Ritsumeikan Asia Pacific University; Dali University	Wang, LG (corresponding author), Ritsumeikan Asia Pacific Univ, Grad Sch Asia Pacific Studies, Beppu, Oita 8748577, Japan.; Wang, LG (corresponding author), Dali Univ, Sch Econ & Management, Dali 671003, Yunnan, Peoples R China.	wangliguo356@126.com; yotsumot@apu.ac.jp								58	61											FEB	2019	70
J	Mou, NX; Yuan, RZ; Yang, TF; Zhang, HC; Tang, JW; Makkonen, T				Mou, Naixia; Yuan, Rongzheng; Yang, Tengfei; Zhang, Hengcai; Tang, Jinwen (Jimmy); Makkonen, Teemu			Exploring spatio-temporal changes of city inbound tourism flow: The case of Shanghai, China	TOURISM MANAGEMENT			English	Article						Inbound tourism flow; Spatio-temporal changes; Shanghai; Geotagged photo; Complex network	MOVEMENT PATTERNS; WORLD EXPO; DESTINATION; NETWORK; TRAVEL; DYNAMICS; AREAS; IMAGE	Knowledge on spatio-temporal changes of inbound tourism flow is important for destination economy, cultural communication and city image. This paper proposes a novel research framework for the spatio-temporal distribution and changes of inbound tourism flow by, first, using R-HDBSCAN clustering algorithm to extract tourism area of interest (AOI), second, by utilizing several key indicators adopte…	[Mou, Naixia; Yuan, Rongzheng] Shandong Univ Sci & Technol, Coll Geomat, Qingdao 266590, Shandong, Peoples R China; [Mou, Naixia; Zhang, Hengcai] Chinese Acad Sci, Inst Geog Sci & Nat Resources Res, State Key Lab Resources & Environm Informat Syst, Beijing 100101, Peoples R China; [Yang, Tengfei] Chinese Acad Sci, Inst Remote Sensing & Digital Each, Beijing 100094, Peoples R China; [Tang, Jinwen …	Shandong University of Science & Technology; Chinese Academy of Sciences; Institute of Geographic Sciences & Natural Resources Research, CAS; Chinese Academy of Sciences; South China University of Technology; University of Surrey; University of Eastern Finland	Zhang, HC (corresponding author), Chinese Acad Sci, Inst Geog Sci & Nat Resources Res, State Key Lab Resources & Environm Informat Syst, Beijing 100101, Peoples R China.	mounaixia@163.com; 912917507@qq.com; yangtf@radi.ac.cn; zbanghc@lreis.ac.cn; tcz0519@163.com; teemu.makkonen@uef.fi								57	61											FEB	2020	76
J	Seabra, C; Reis, P; Abrantes, JL				Seabra, Claudia; Reis, Pedro; Abrantes, Jose Luis			The influence of terrorism in tourism arrivals: A longitudinal approach in a Mediterranean country	ANNALS OF TOURISM RESEARCH			English	Article						Terrorism; Tourism; Safety; Substitution effects; Unrestricted Vector Autoregressive model	SOURCE MARKET PERCEPTIONS; POLITICAL INSTABILITY; MACROECONOMIC CONSEQUENCES; INTERNATIONAL TOURISM; RISK PERCEPTION; IMPACT; TURKEY; TRAVEL; MANAGEMENT; VIOLENCE	This longitudinal study examines the impact that terrorist attacks within a representative group of European countries can have on the tourism demand of a South European country with no record of terrorism attacks. In order to analyze the connections between terrorist attacks and tourists' arrivals, occurred between 2002 and the end of 2016, an Unrestricted Vector Autoregressive model was used fo…	[Seabra, Claudia] Univ Coimbra, Fac Arts & Humanities, CEGOT Geog & Spatial Planning Res Ctr,CISeD Res C, NOVASBE Nova Sch Business & Econ,CI&DETS Ctr Stud, Coimbra, Portugal; [Reis, Pedro; Abrantes, Jose Luis] Polytech Inst Viseu, CI&DETS Ctr Study Educ Technol & Hlth, CISeD Res Ctr Digital Serv, Viseu, Portugal; [Reis, Pedro] Campus Politecn Repeses, P-3504510 Viseu, Portugal	Universidade de Coimbra; Instituto Politecnico de Viseu	Seabra, C (corresponding author), Colegio S Jeronimo, P-3004530 Coimbra, Portugal.	cseabra@uc.pt; pedroreis@estv.ipv.pt; jlabrantes@estv.ipv.pt								56	56											JAN	2020	80
J	Erul, E; Woosnam, KM; McIntosh, WA				Erul, Emrullah; Woosnam, Kyle Maurice; McIntosh, Wm Alex			Considering emotional solidarity and the theory of planned behavior in explaining behavioral intentions to support tourism development	JOURNAL OF SUSTAINABLE TOURISM			English	Article						Behavioral intentions; emotional solidarity; perceived behavioral control; residents' attitudes; subjective norms; theory of planned behavior	SOCIAL-EXCHANGE THEORY; RESIDENTS ATTITUDES; MODEL; PERCEPTIONS; FRAMEWORK; TRUST; MASS	Though the tourism literature has experienced no shortage of research surrounding residents' attitudinal support for tourism and tourism development, seldom has work focused on behavioral intentions of support, especially taking into consideration residents' perceived relationship with tourists. That said, the aim of this study is to formulate a model that incorporates emotional solidarity and th…	[Erul, Emrullah] Izmir Katip Celebi Univ, Dept Tourism Management, Fac Tourism, Izmir, Turkey; [Woosnam, Kyle Maurice] Univ Georgia, Pk Recreat & Tourism Management, Warnell Sch Forestry & Nat Resources, Athens, GA 30602 USA; [Woosnam, Kyle Maurice] Univ Johannesburg, Sch Tourism & Hospitality Management, Auckland Pk, South Africa; [McIntosh, Wm Alex] Texas A&M Univ, Dept Sociol, College Stn, TX …	Izmir Katip Celebi University; University System of Georgia; University of Georgia; University of Johannesburg; Texas A&M University System; Texas A&M University College Station	Woosnam, KM (corresponding author), Univ Georgia, Pk Recreat & Tourism Management, Athens, GA 30602 USA.	woosnam@uga.edu								54	54												2020	28	8
J	Agusti, DPI				Paul i Agusti, Daniel			Characterizing the location of tourist images in cities. Differences in user-generated images (Instagram), official tourist brochures and travel guides	ANNALS OF TOURISM RESEARCH			English	Article						Representative dissonance; Official tourist brochures; Travel guides; User-generated content; Instagram; Montevideo	ONLINE DESTINATION IMAGE; NETWORKS; PHOTOS; GROWTH; CHINA	This study analyses the extent to which there is an overlap in the territorial distribution and attractiveness of tourism images distributed via three different media: official tourist brochures, travel guides and user-generated content (Instagram). We applied a mixed-method approach, which included spatial analyses and cartography, to study the promotion of tourism in Montevideo (Uruguay). The r…	[Paul i Agusti, Daniel] Univ Lleida, Placa Victor Siurana 1, Lleida 25003, Spain	Universitat de Lleida	Agusti, DPI (corresponding author), Univ Lleida, Placa Victor Siurana 1, Lleida 25003, Spain.	dpaul@geosoc.udl.cat								54	58											NOV	2018	73
J	Ferrante, M; Lo Magno, GL; De Cantis, S				Ferrante, Mauro; Lo Magno, Giovanni L.; De Cantis, Stefano			Measuring tourism seasonality across European countries	TOURISM MANAGEMENT			English	Article						Seasonality index; Gini index; Seasonal variations; Seasonal pattern; Seasonal amplitude; Europe	ECONOMIC-CRISIS; HOTEL DEMAND; PATTERNS; DECOMPOSITION; CLIMATE; DESTINATION; IMPACTS; TIME	This paper will propose a general approach for the analysis and measurement of seasonality in tourism, based on an analysis of the pattern of seasonal swing, as a preliminary step for the assessment of seasonal amplitude. The seasonality of tourism demand across European countries will be analyzed and clusters of countries identified, which are based on a similarity of their seasonal pattern. Aft…	[Ferrante, Mauro; Lo Magno, Giovanni L.] Univ Palermo, Dept Culture & Soc, Viale Sci,Ed 15, I-90128 Palermo, Italy; [De Cantis, Stefano] Univ Palermo, Dept Econ Business & Stat, Viale Sci,Ed 13, I-90128 Palermo, Italy	University of Palermo; University of Palermo	Ferrante, M (corresponding author), Univ Palermo, Dept Culture & Soc, Viale Sci,Ed 15, I-90128 Palermo, Italy.	mauro.ferrante@unipa.it; lomagno.gl@virgilio.it; stefano.decantis@unipa.it								54	58											OCT	2018	68
J	Kang, S; Lee, G; Kim, J; Park, D				Kang, Sanghoon; Lee, Gyehee; Kim, Jinwon; Park, Deukhee			Identifying the spatial structure of the tourist attraction system in South Korea using GIS and network analysis: An application of anchor-point theory	JOURNAL OF DESTINATION MARKETING & MANAGEMENT			English	Article						Anchor-point theory; Tourist attraction system; Social network analysis; Geographic Information Systems; Length of stay	MOVEMENT PATTERNS; DESTINATION; PERSPECTIVE; CENTRALITY; BEHAVIOR; TIME	While social network analysis techniques have increasingly been applied in tourism research, limited effort has been devoted to attractions networks within a tourism destination. This study identified the spatial structure of the tourist attraction system in Seoul, South Korea. Based on anchor-point theory, social network analysis techniques with spatial statistics, such as local indicator of spa…	[Kang, Sanghoon] Kyonggi Univ, Tourism Res Inst, Suwon, South Korea; [Lee, Gyehee] Kyung Hee Univ, Dept Tourism Management, Seoul, South Korea; [Kim, Jinwon] Univ Florida, Dept Tourism Recreat & Sport Management, Gainesville, FL 32611 USA; [Park, Deukhee] Florida State Univ, Int Ctr Hospitality Res & Dev, Tallahassee, FL 32306 USA	Kyonggi University; Kyung Hee University; State University System of Florida; University of Florida; State University System of Florida; Florida State University	Park, D (corresponding author), Florida State Univ, Int Ctr Hospitality Res & Dev, Tallahassee, FL 32306 USA.	skang@kyonggi.ac.kr; ghlee@khu.ac.kr; jinwonkim@ufl.edu; dpark3@fsu.edu								54	61											SEP	2018	9
J	Anser, MK; Yousaf, Z; Nassani, AA; Abro, MMQ; Zaman, K				Anser, Muhammad Khalid; Yousaf, Zahid; Nassani, Abdelmohsen A.; Abro, Muhammad Moinuddin Qazi; Zaman, Khalid			International tourism, social distribution, and environmental Kuznets curve: evidence from a panel of G-7 countries	ENVIRONMENTAL SCIENCE AND POLLUTION RESEARCH			English	Article						Carbon emissions; Tourism receipts; Social expenditures; Income inequality; GDP per capita; Environmental Kuznets curve; Panel estimates; G-7 countries	LED GROWTH HYPOTHESIS; ECONOMIC-GROWTH; ENERGY-CONSUMPTION; INCOME INEQUALITY; SUSTAINABLE TOURISM; DYNAMIC RELATIONSHIP; CO2 EMISSIONS; HEALTH-CARE; IMPACT; CAUSALITY	The study examined the long-run and causal relationship between international tourism receipts (ITR), social distribution, FDI inflows, and carbon (CO2) emissions to verify the different alternative and plausible hypotheses, i.e., environmental Kuznets curve (EKC) hypothesis, "pollution haven" hypothesis (PHH), and "resource efficiency" (REF) hypothesis, in a panel of Group of Seven (G-7) countri…	[Anser, Muhammad Khalid] Xian Univ Architecture & Technol, Dept Publ Adm, Xian, Peoples R China; [Yousaf, Zahid] Govt Coll Management Sci, Dept Management Sci, Mansehra, Pakistan; [Nassani, Abdelmohsen A.; Abro, Muhammad Moinuddin Qazi] King Saud Univ, Coll Business Adm, Dept Management, POB 71115, Riyadh 11587, Saudi Arabia; [Zaman, Khalid] Univ Wah, Dept Econ, Quaid Ave, Wah Cantt, Pakistan	Xi'an University of Architecture & Technology; King Saud University	Zaman, K (corresponding author), Univ Wah, Dept Econ, Quaid Ave, Wah Cantt, Pakistan.	Nassani@ksu.edu.sa; Khalid_zaman786@yahoo.com								52	52											JAN	2020	27	3
J	Winter, PL; Selin, S; Cerveny, L; Bricker, K				Winter, Patricia L.; Selin, Steven; Cerveny, Lee; Bricker, Kelly			Outdoor Recreation, Nature-Based Tourism, and Sustainability	SUSTAINABILITY			English	Review						outdoor recreation; nature-based tourism; sustainability; health; socioecological system; governance	PROTECTED AREAS; CLIMATE-CHANGE; NATIONAL-PARK; SOCIAL MEDIA; HEALTH; CONSERVATION; PERCEPTIONS; MANAGEMENT; IMPACTS; FOREST	This Special Issue addresses the intersections of outdoor recreation, nature-based tourism, and sustainability. Outdoor recreation and nature-based tourism provide essential benefits to individuals, communities, and society and thereby contribute to sustainability. Equitable provision of opportunities, cultural variations in desired experiences, barriers to outdoor recreation, and diverse percept…	[Winter, Patricia L.] US Forest Serv, Pacific Southwest Res Stn, 4955 Canyon Crest Dr, Riverside, CA 92507 USA; [Selin, Steven] West Virginia Univ, Div Forestry & Nat Resources, Recreat Parks & Tourism, Morgantown, WV 26506 USA; [Cerveny, Lee] US Forest Serv, Pacific Northwest Res Stn, Seattle, WA 98103 USA; [Bricker, Kelly] Univ Utah, Parks Recreat & Tourism, Salt Lake City, UT 84112 USA	United States Department of Agriculture (USDA); United States Forest Service; West Virginia University; United States Department of Agriculture (USDA); United States Forest Service; Utah System of Higher Education; University of Utah	Winter, PL (corresponding author), US Forest Serv, Pacific Southwest Res Stn, 4955 Canyon Crest Dr, Riverside, CA 92507 USA.	pat.winter@usda.gov; sselin@wvu.edu; lee.cerveny@usda.gov; kelly.bricker@health.utah.edu								52	52											JAN	2020	12	1
J	Hao, Y; Niu, XS; Wang, JZ				Hao, Yan; Niu, Xinsong; Wang, Jianzhou			Impacts of haze pollution on China's tourism industry: A system of economic loss analysis	JOURNAL OF ENVIRONMENTAL MANAGEMENT			English	Article						Haze pollution; Optimal distribution; Economic loss; Optimization algorithm	EARLY-WARNING SYSTEM; AIR-QUALITY; OPTIMIZATION; POLLUTANTS; CLIMATE; MODEL	Haze pollution not only negatively influences public health but also causes great economic losses. However, most previous studies have mainly focused on health-related economic losses, while the negative effects of haze pollution on the tourism industry are often ignored, leading to the unsustainable development of tourism. In this context, contrasting with previous research perspectives, this ar…	[Hao, Yan] Shandong Normal Univ, Business Sch, Jinan 250014, Peoples R China; [Niu, Xinsong] Dongbei Univ Finance & Econ, Sch Stat, Dalian 116025, Peoples R China; [Wang, Jianzhou] Macau Univ Sci & Technol, Macau Inst Syst Engn, Taipa 999078, Macau, Peoples R China	Shandong Normal University; Dongbei University of Finance & Economics; Macau University of Science & Technology	Niu, XS (corresponding author), Dongbei Univ Finance & Econ, Sch Stat, Dalian 116025, Peoples R China.	xinsongniu@126.com								51	52											OCT 1	2021	295
J	Mou, NX; Zheng, YH; Makkonen, T; Yang, TF; Tang, JW; Song, Y				Mou, Naixia; Zheng, Yunhao; Makkonen, Teemu; Yang, Tengfei; Tang, Jinwen (Jimmy); Song, Yan			Tourists' digital footprint: The spatial patterns of tourist flows in Qingdao, China	TOURISM MANAGEMENT			English	Article						Tourist flow; Spatial pattern; Digital footprint; Qingdao; Online travel diary; Social network analysis	SOCIAL NETWORK ANALYSIS; MOVEMENT PATTERNS; TRACKING DATA; BIG DATA; DESTINATION; BEHAVIOR; ONLINE; REPRESENTATION; IMAGE	Spatial patterns of tourist flows represent the movement of tourists and show differences in tourism resources giving advice for promoting balanced and sustainable tourism development. This paper proposes a novel framework for analyzing these patterns based on tourists' digital footprint data collected from online travel diaries. Based on illustrative case study data from Qingdao (China), the fra…	[Mou, Naixia; Zheng, Yunhao] Shandong Univ Sci & Technol, Coll Geomat, Qingdao 266590, Peoples R China; [Makkonen, Teemu] Univ Eastern Finland, Karelian Inst, FI-80101 Joensuu, Finland; [Yang, Tengfei] Chinese Acad Sci, Aerosp Informat Res Inst, Beijing 100094, Peoples R China; [Tang, Jinwen (Jimmy)] South China Univ Technol, Sch Econ & Commerce, Guangzhou 510006, Peoples R China; [Tang, Jinwen (…	Shandong University of Science & Technology; University of Eastern Finland; Chinese Academy of Sciences; South China University of Technology; University of Surrey; Shandong University of Science & Technology	Mou, NX; Zheng, YH (corresponding author), Shandong Univ Sci & Technol, Coll Geomat, Qingdao 266590, Peoples R China.	mounx@lreis.ac.cn; zhengyh1996@126.com								50	54											DEC	2020	81
J	Shahab, A; Zhang, H; Ullah, H; Rashid, A; Rad, S; Li, JY; Xiao, H				Shahab, Asfandyar; Zhang, Hui; Ullah, Habib; Rashid, Audil; Rad, Saeed; Li, Jieyue; Xiao, He			Pollution characteristics and toxicity of potentially toxic elements in road dust of a tourist city, Guilin, China: Ecological and health risk assessment	ENVIRONMENTAL POLLUTION			English	Article						Road dust; Heavy metals; Pollution level; Human health risk; Tourist city	DIFFERENT FUNCTIONAL AREAS; HEAVY-METAL CONTAMINATION; URBAN STREET DUSTS; SOURCE APPORTIONMENT; SPATIAL-DISTRIBUTION; TRACE-ELEMENTS; HUMAN EXPOSURE; SOILS; IDENTIFICATION; GEOCHEMISTRY	Road dust samples from industrial, urban, and tourist areas of the international tourist city of Guilin, China, were collected to study the concentration, spatial distribution, pollution level, and health risk of potentially toxic elements (PTEs) using an array-based risk assessment model from the United States Environmental Protection Agency. The geoaccumulation index (I-geo), ecological risk in…	[Shahab, Asfandyar; Zhang, Hui; Rad, Saeed; Li, Jieyue; Xiao, He] Guilin Univ Technol, Coll Environm Sci & Engn, Guilin 541004, Peoples R China; [Ullah, Habib] Zhejiang Univ, Dept Environm Sci, Hangzhou 310058, Zhejiang, Peoples R China; [Ullah, Habib] Zhejiang Univ, Zhejiang Prov Key Lab Organ Pollutant Proc & Cont, Hangzhou 310058, Zhejiang, Peoples R China; [Rashid, Audil] Univ Gujrat, Fac Sci…	Guilin University of Technology; Zhejiang University; Zhejiang University; Gujarat University	Xiao, H (corresponding author), Guilin Univ Technol, Coll Environm Sci & Engn, Guilin 541004, Peoples R China.	xiaohe@glut.edu.cn								50	53											NOV	2020	266		3
J	Saint Akadiri, S; Akadiri, AC; Alola, UV				Saint Akadiri, Seyi; Akadiri, Ada Chigozie; Alola, Uju Violet			Is there growth impact of tourism? Evidence from selected small island states	CURRENT ISSUES IN TOURISM			English	Article						international tourism; carbon emissions; energy consumption; economic growth; small island states	UNIT-ROOT TESTS; NUMERICAL DISTRIBUTION-FUNCTIONS; KUZNETS CURVE HYPOTHESIS; PANEL-DATA ANALYSIS; ECONOMIC-GROWTH; ENERGY-CONSUMPTION; CO2 EMISSIONS; BOUNDS TEST; COINTEGRATION VECTORS; SINGAPORE	This study investigates the growth impact of international tourist arrivals on carbon emissions in selected small island states via Environmental Kuznets Curve (EKC) hypothesis. The study employed a panel-based multivariate model for seven small islands between the periods of 1995 and 2013 to evaluate the long-run equilibrium relationships between international tourism and carbon emissions throug…	[Saint Akadiri, Seyi; Akadiri, Ada Chigozie] Eastern Mediterranean Univ, Fac Business & Econ, Inst Grad Studies & Res, Dept Econ, North Cyprus,Via Mersin 10, Famagusta, Turkey; [Alola, Uju Violet] Eastern Mediterranean Univ, Fac Tourism, Dept Tourism Management, Inst Grad Studies & Res, North Cyprus,Via Mersin 10, Famagusta, Turkey	Eastern Mediterranean University; Eastern Mediterranean University	Saint Akadiri, S (corresponding author), Eastern Mediterranean Univ, Fac Business & Econ, Inst Grad Studies & Res, Dept Econ, North Cyprus,Via Mersin 10, Famagusta, Turkey.	seyi.saint@emu.edu.tr								50	50											JUL 21	2019	22	12
J	Rahman, MK; Gazi, MA; Bhuiyan, MA; Rahaman, MA				Rahman, Muhammad Khalilur; Gazi, Md Abu Issa; Bhuiyan, Miraj Ahmed; Rahaman, Md Atikur			Effect of Covid-19 pandemic on tourist travel risk and management perceptions	PLOS ONE			English	Article							MULTIVARIATE SKEWNESS; DESTINATION; INTENTION; KURTOSIS; RECOVERY; MODELS	This study aims to explore the impact of the Covid-19 pandemic on tourists' travel risk and management perceptions. Driven on the effect of the pandemic, we investigate tourists' travel risk and management perceptions and its effect on society using a sample of 716 respondents. The data was collected through social media platforms using a representative sampling method and analyzed applying the P…	[Rahman, Muhammad Khalilur] Univ Malaysia Kelantan, Fac Entrepreneurship & Business, Pengkalan Chepa, Malaysia; [Gazi, Md Abu Issa] Jiujiang Univ, Sch E Commerce, Jujiang, Jiangxi, Peoples R China; [Bhuiyan, Miraj Ahmed] Guangdong Univ Finance & Econ, Sch Econ, Guangzhou, Peoples R China; [Rahaman, Md Atikur] Jiujiang Univ, Sch Management, Jujiang, Jiangxi, Peoples R China	Universiti Malaysia Kelantan; Jiujiang University; Guangdong University of Finance & Economics; Jiujiang University	Bhuiyan, MA (corresponding author), Guangdong Univ Finance & Econ, Sch Econ, Guangzhou, Peoples R China.	ahmed.miraz@qq.com								48	48											SEP 1	2021	16	9
J	Zhang, LS; Liu, JY; Xie, YS; Zhong, S; Gao, P				Zhang, Lishan; Liu, Junyong; Xie, Yuanshan; Zhong, Shan; Gao, Pin			Occurrence and removal of microplastics from wastewater treatment plants in a typical tourist city in China	JOURNAL OF CLEANER PRODUCTION			English	Article						Microplastics; Wastewater treatment plant; Removal; Secondary treatment	ACTIVATED-SLUDGE PROCESS; FATE; POLLUTION; IDENTIFICATION; POLYSTYRENE; PARTICLES; PLASTICS; QUANTIFICATION; BIODEGRADATION; MINERALIZATION	Wastewater treatment plants (WWTPs) serve as an important source of microplastics into the environment, but the factors affecting the distribution of microplastics remain unknown. To address this knowledge gap, four WWTPs in Guilin City, Guangxi Province, China were selected to analyze the dynamic distribution of microplastics in each wastewater treatment stage, of which, one used A/O process and…	[Zhang, Lishan; Zhong, Shan] Guilin Univ Elect Technol, Sch Life & Environm Sci, Guilin 541004, Peoples R China; [Liu, Junyong; Xie, Yuanshan] Guangxi Normal Univ, Coll Environm & Resources, Guilin 541004, Peoples R China; [Zhang, Lishan; Liu, Junyong; Xie, Yuanshan; Zhong, Shan] Guangxi Normal Univ, Key Lab Ecol Rare & Endangered Species & Environm, Minist Educ, Guilin, Peoples R China; [Gao, Pi…	Guilin University of Electronic Technology; Guangxi Normal University; Guangxi Normal University; Donghua University	Zhong, S (corresponding author), Guangxi Normal Univ, Key Lab Ecol Rare & Endangered Species & Environm, Minist Educ, Guilin, Peoples R China.; Zhong, S (corresponding author), Jinji Rd 1, Guilin 541004, Guangxi, Peoples R China.	hillclock@163.com								46	46											APR 1	2021	291
J	Gao, J; Xu, W; Zhang, L				Gao, Jing; Xu, Wen; Zhang, Lei			Tourism, economic growth, and tourism-induced EKC hypothesis: evidence from the Mediterranean region	EMPIRICAL ECONOMICS			English	Article						Tourism-induced EKC hypothesis; Cointegrating polynomial regressions; Panel causality; Economic growth; Mediterranean countries	ENERGY-CONSUMPTION; CO2 EMISSIONS; INTERNATIONAL TOURISM; ENVIRONMENTAL-POLLUTION; INCOME; COINTEGRATION; TESTS; COUNTRIES; CAUSALITY; IMPACTS	This paper investigates the relationship among CO2 emissions, energy consumption, economic growth and tourism development using data for a panel of 18 Mediterranean countries over the period 1995-2010. The findings from cointegrating polynomial regression indicate that the tourism-induced environmental Kuznets curve (EKC) hypothesis is confirmed for three out of nine countries for which cointegra…	[Gao, Jing; Xu, Wen] Capital Univ Econ & Business, Int Sch Econ & Management, Beijing 100070, Peoples R China; [Zhang, Lei] York Univ, Schulich Sch Business, Toronto, ON, Canada	Capital University of Economics & Business; York University - Canada	Zhang, L (corresponding author), York Univ, Schulich Sch Business, Toronto, ON, Canada.	zhangl17@schulich.yorku.ca								45	45											MAR	2021	60	3
J	Li, DY; Zhou, XL; Wang, MS				Li, Dongying; Zhou, Xiaolu; Wang, Mingshu			Analyzing and visualizing the spatial interactions between tourists and locals: A Flickr study in ten US cities	CITIES			English	Article						Volunteered geographic information; Flickr; Tourist-local interaction; Spatial mix; Tourist hotspot; Local hotspot	ATTITUDES; SEGREGATION; FOOTPRINTS; RESIDENTS; AUSTRIA	As urban tourism becomes an indispensable part of urban dynamics, tourist attractions are increasingly woven into residents' everyday living spaces. However, the spatial patterns of, and level of mix between tourist and local attractions have remained largely unknown. Taking advantage of the recent development in volunteered geographic information, we used Flickr data to examine how tourists and …	[Li, Dongying] Texas A&M Univ, Dept Landscape Architecture & Urban Planning, Langford A308, College Stn, TX 77843 USA; [Zhou, Xiaolu] Georgia Southern Univ, Dept Geol & Geog, 68 Georgia Ave,Herty Bldg 0201, Statesboro, GA 30460 USA; [Wang, Mingshu] Dept Geog, 210 Field St,Rm 204, Athens, GA 30602 USA	Texas A&M University System; Texas A&M University College Station; University System of Georgia; Georgia Southern University	Zhou, XL (corresponding author), Georgia Southern Univ, Dept Geol & Geog, 68 Georgia Ave,Herty Bldg 0201, Statesboro, GA 30460 USA.	dli@arch.tamu.edu; xzhou@georgiasouthern.edu; mswang@uga.edu								45	47											APR	2018	74
J	Font, X; English, R; Gkritzali, A; Tian, W				Font, Xavier; English, Rosa; Gkritzali, Alkmini; Tian, Wen (Stella)			Value co-creation in sustainable tourism: A service-dominant logic approach	TOURISM MANAGEMENT			English	Article						User-centred design; Value co-creation; Value in use; Sustainability; Customers; Distribution channels	SUPPLY CHAIN MANAGEMENT; CONCEPTUAL-FRAMEWORK; GREEN HOTELS; DESIGN; INVOLVEMENT; CHALLENGES; EXPERIENCE; ATTENTION; PRODUCTS; SELL	To mainstream sustainability, we need to understand the value gained from sustainability by users. We apply a user-centred design methodology to develop an agile, iterative, incremental and reflexive process to understand the sustainability value proposition for Lufthansa City Center travel agents. We analyse the failure of sustainability communications within the online platforms used by these a…	[Font, Xavier; Gkritzali, Alkmini; Tian, Wen (Stella)] Univ Surrey, Sch Hospitality & Tourism Management, Surrey GU2 7HX, England; [Font, Xavier] UiT Arctic Univ Norway, Dept Business & Econ, Tromso, Norway; [English, Rosa] Weserstr 6, D-12047 Berlin, Germany	University of Surrey; UiT The Arctic University of Tromso	Font, X (corresponding author), Univ Surrey, Sch Hospitality & Tourism Management, Surrey GU2 7HX, England.	x.font@surrey.ac.uk; rosaenglish@posteo.de; a.gkritzali@surrey.ac.uk; stellatian.surrey@gmail.com								44	44											FEB	2021	82
J	Thiel, M; de Veer, D; Espinoza-Fuenzalida, NL; Espinoza, C; Gallardo, C; Hinojosa, IA; Kiessling, T; Rojas, J; Sanchez, A; Sotomayor, F; Vasquez, N; Villablanca, R				Thiel, Martin; de Veer, Diamela; Espinoza-Fuenzalida, Nuxia L.; Espinoza, Camilo; Gallardo, Camila; Hinojosa, Ivan A.; Kiessling, Tim; Rojas, Javiera; Sanchez, Abril; Sotomayor, Fernanda; Vasquez, Nelson; Villablanca, Roberto			COVID lessons from the global south-Face masks invading tourist beaches and recommendations for the outdoor seasons	SCIENCE OF THE TOTAL ENVIRONMENT			English	Article						COVID-19; Personal Protective Equipment (PPE); Littering; Beach pollution; Waste infrastructure; Waste management	ANTHROPOGENIC MARINE DEBRIS	In response to the COVID-19 pandemic in 2020, Personal Protective Equipment (PPE) has been extensively used, and discarded PPE has been observed in many different environments, including on tourist beaches. Here we examined the distribution and densities of face masks on some of the main tourist beaches in Chile, and we monitored their daily accumulation rates on one beach in northern-central Chi…	[Thiel, Martin; de Veer, Diamela; Gallardo, Camila; Kiessling, Tim; Sanchez, Abril; Vasquez, Nelson] Univ Catolica Norte, Fac Ciencias Mar, Dept Biol Marina, Coquimbo, Chile; [Thiel, Martin; Gallardo, Camila; Hinojosa, Ivan A.] Millennium Nucleus Ecol & Sustainable Management, Coquimbo, Chile; [Thiel, Martin] Ctr Estudios Avanzados Zonas Aridas CEAZA, Ave Ossandon 877, Coquimbo, Chile; [Espinoza-…	Universidad Catolica del Norte; Universidad Peruana Cayetano Heredia; Universidad Catolica de la Santisima Concepcion; Universidad Catolica de la Santisima Concepcion; Leibniz Institut fur die Padagogik der Naturwissenschaften und Mathematik an der Universitat Kiel (IPN); University of Kiel; Universidad Catolica del Norte	Thiel, M (corresponding author), Univ Catolica Norte, Fac Ciencias Mar, Larrondo 1281, Coquimbo, Chile.	thiel@ucn.cl								43	44											SEP 10	2021	786
J	Merli, R; Preziosi, M; Acampora, A; Lucchetti, MC; Ali, F				Merli, R.; Preziosi, M.; Acampora, A.; Lucchetti, M. C.; Ali, F.			The impact of green practices in coastal tourism: An empirical investigation on an eco-labelled beach club	INTERNATIONAL JOURNAL OF HOSPITALITY MANAGEMENT			English	Article						Coastal tourism; Beach club; Green practices; Ecolabel; Behavioral intention; PLS-SEM	MODELING PLS-SEM; CUSTOMER SATISFACTION; BEHAVIORAL INTENTIONS; SERVICE QUALITY; CERTIFICATION SCHEMES; ENVIRONMENTAL CONCERN; ATTRIBUTE IMPORTANCE; SUSTAINABLE TOURISM; PLANNED BEHAVIOR; HOTEL INDUSTRY	The environmental impact of marine and coastal tourism is gaining the attention of firms, scholars and institutions. Coastal tourism facilities play a crucial role in the sustainable management of coastal tourism areas in Mediterranean countries. One way by which tourism facilities can preserve these resources is to adopt on a voluntary basis the ecolabels, which ensure compliance with specific e…	[Merli, R.; Preziosi, M.; Acampora, A.; Lucchetti, M. C.] Rome Tre Univ, Dept Business Studies, Via Silvio DAmico 77, I-00145 Rome, Italy; [Ali, F.] Univ South Florida Sarasota Manatee, Coll Hospitality & Tourism Leadership, Sarasota, FL 34243 USA	Roma Tre University	Ali, F (corresponding author), Univ South Florida Sarasota Manatee, Coll Hospitality & Tourism Leadership, Sarasota, FL 34243 USA.	Roberto.merli@uniroma3.it; Michele.preziosi@uniroma3.it; Alessia.acampora@uniroma3.it; Mariaclaudia.lucchetti@uniroma3.it; faizanali@usf.edu								43	44											JAN	2019	77
J	Mariolis, T; Rodousakis, N; Soklis, G				Mariolis, Theodore; Rodousakis, Nikolaos; Soklis, George			The COVID-19 multiplier effects of tourism on the Greek economy	TOURISM ECONOMICS			English	Article						COVID-19; Greek economy; matrix demand multiplier; tourism	INCOME-DISTRIBUTION; EMPLOYMENT; DEMAND	Using a multisectoral model and data from the Supply and Use Tables, this article estimates the COVID-19 multiplier effects of tourism on gross domestic product (GDP), total employment, and trade balance of the Greek economy. The results indicate that a-not-unexpected-decrease of international travel receipts in the range of 3.5 to 10.5 billion euros would lead to a decrease in GDP of about 2.0% …	[Mariolis, Theodore] Panteion Univ Athens, Polit Econ, Dept Publ Adm, Athens, Greece; [Rodousakis, Nikolaos; Soklis, George] Ctr Planning & Econ Res KEPE, Amerikis 11, Athens 10672, Greece	Panteion University	Soklis, G (corresponding author), Ctr Planning & Econ Res KEPE, Amerikis 11, Athens 10672, Greece.	gsok@hotmail.gr								42	42											DEC	2021	27	8
J	Sigalat-Signes, E; Calvo-Palomares, R; Roig-Merino, B; Garcia-Adan, I				Sigalat-Signes, Enrique; Calvo-Palomares, Ricard; Roig-Merino, Bernat; Garcia-Adan, Ivan			Transition towards a tourist innovation model: The smart tourism destination Reality or territorial marketing?	JOURNAL OF INNOVATION & KNOWLEDGE			English	Article						Smart city; Intermediate cities; Gandia; Smart tourist destination; Innovation; Stakeholders	CITIES	Implantation of the smart city model in intermediate tourist towns on their transition to becoming smart destinations involves an inescapable commitment to their habitat and improving the quality of civic life and the economy of cities through more sustainable and technologically advanced elements. Based on this work, the aim is to achieve an overview of the current smart cities paradigm from the…	[Sigalat-Signes, Enrique; Roig-Merino, Bernat; Garcia-Adan, Ivan] Univ Politecn Valencia, UPV, Valencia, Spain; [Calvo-Palomares, Ricard] Univ Valencia, UV, Valencia, Spain	Universitat Politecnica de Valencia; University of Valencia	Calvo-Palomares, R (corresponding author), Univ Valencia, UV, Valencia, Spain.									42	42											APR-JUN	2020	5	2
J	Tovar-Sanchez, A; Sanchez-Quiles, D; Rodriguez-Romero, A				Tovar-Sanchez, Antonio; Sanchez-Quiles, David; Rodriguez-Romero, Araceli			Massive coastal tourism influx to the Mediterranean Sea: The environmental risk of sunscreens	SCIENCE OF THE TOTAL ENVIRONMENT			English	Article						Mediterranean Sea; Sunscreen; UV filters; Tourism	ORGANIC UV FILTERS; MYTILUS-GALLOPROVINCIALIS; 4-METHYLBENZYLIDENE CAMPHOR; ECOTOXICOLOGICAL EVALUATION; TIO2 NANOPARTICLES; ISOCHRYSIS-GALBANA; OXIDATIVE STRESS; MARINE ORGANISMS; MUSK FRAGRANCES; WATER	The Mediterranean region is, by far, the leading tourism destination in the world, receiving more than 330 million tourists in 2016. This tourism is undertaken mostly for seaside holidays, and during the summer season concentrates between 46% and 69% of the total international arrivals; this is equivalent to a density of 2.9 tourists per meter of Mediterranean coast, or double this number taking …	[Tovar-Sanchez, Antonio; Sanchez-Quiles, David] CSIC, ICMAN, Andalusian Inst Marine Sci, Dept Ecol & Coastal Management, Campus Univ Rio San Pedro, Cadiz 11510, Spain; [Rodriguez-Romero, Araceli] Univ Cantabria, Green Engn & Resources Res Grp GER, Dept Chem & Proc & Resource, ETSIIT, Avda Castros S-N, E-39005 Santander, Spain	Consejo Superior de Investigaciones Cientificas (CSIC); CSIC - Instituto de Ciencias Marinas de Andalucia (ICMAN); Universidad de Cantabria	Tovar-Sanchez, A (corresponding author), CSIC, ICMAN, Andalusian Inst Marine Sci, Dept Ecol & Coastal Management, Campus Univ Rio San Pedro, Cadiz 11510, Spain.	a.tovar@csic.es								42	43											MAR 15	2019	656
J	Aslan, A; Altinoz, B; Ozsolak, B				Aslan, Alper; Altinoz, Buket; Ozsolak, Baki			The nexus between economic growth, tourism development, energy consumption, and CO(2)emissions in Mediterranean countries	ENVIRONMENTAL SCIENCE AND POLLUTION RESEARCH			English	Article						Tourism; Pollution; Energy; Growth; Panel data; Causality	FOREIGN DIRECT-INVESTMENT; CO2 EMISSIONS; INTERNATIONAL TOURISM; ENVIRONMENTAL-POLLUTION; PANEL COINTEGRATION; PORTUGUESE TOURISM; CAUSALITY ANALYSIS; RENEWABLE ENERGY; PRODUCTIVITY; REGRESSION	This study aims to analyze the relationship among international tourism, energy consumption, carbon dioxide emissions, and economic growth in Mediterranean countries for the 1995-2014 data period. According to the results of panel quantile regression model for 17 countries, the tourism-led growth hypothesis is valid in low growth levels, but deviations from this hypothesis are determined after th…	[Aslan, Alper] Erciyes Univ, Fac Aeronaut & Astronaut, Dept Aviat Management, Kayseri, Turkey; [Altinoz, Buket] Nisantasi Univ, Vocat Sch, Istanbul, Turkey; [Ozsolak, Baki] Nevsehir Haci Bektas Veli Univ, Nevsehir, Turkey	Erciyes University; Nisantasi University; Nevsehir Haci Bektas Veli University	Aslan, A (corresponding author), Erciyes Univ, Fac Aeronaut & Astronaut, Dept Aviat Management, Kayseri, Turkey.	alperaslan@erciyes.edu.tr; buket.altinoz@nisantasi.edu.tr; baki.ozsolak@hotmail.com								39	39											JAN	2021	28	3
J	Ren, TZ; Can, M; Paramati, SR; Fang, JC; Wu, WS				Ren, Taizeng; Can, Muhlis; Paramati, Sudharshan Reddy; Fang, Jianchun; Wu, Wanshan			The Impact of Tourism Quality on Economic Development and Environment: Evidence from Mediterranean Countries	SUSTAINABILITY			English	Article						income level of tourist arrivals; economic growth; environmental pollution; Mediterranean region; quantile regression models; panel ARDL estimations; C23; Z32; Z38	ENERGY-CONSUMPTION; CO2 EMISSIONS; PANEL-DATA; GROWTH; CAUSALITY	This paper is the first of its kind to measure the income level of a country's tourist arrival and empirically examine its impact on economic growth and environmental pollution in a sample of eight Mediterranean countries. The paper undertakes annual data from 1995 to 2014 and employs quantile regression models, autoregressive distributed lag (ARDL) estimations, and a heterogeneity causality test…	[Ren, Taizeng] Henan Normal Univ, Sch Business, Xinxiang 453007, Peoples R China; [Can, Muhlis] Hakkari Univ, Dept Econ & Finance, TR-30000 Hakkari, Turkey; [Paramati, Sudharshan Reddy] Univ Dundee, Sch Business, Dundee DD1 4HN, Scotland; [Fang, Jianchun; Wu, Wanshan] Zhejiang Univ Technol, Sch Econ, Hangzhou 310023, Zhejiang, Peoples R China; [Fang, Jianchun; Wu, Wanshan] Zhejiang Univ, Sch Econ…	Henan Normal University; Hakkari University; University of Dundee; Zhejiang University of Technology; Zhejiang University; Chinese Academy of Social Sciences	Paramati, SR (corresponding author), Univ Dundee, Sch Business, Dundee DD1 4HN, Scotland.; Fang, JC; Wu, WS (corresponding author), Zhejiang Univ Technol, Sch Econ, Hangzhou 310023, Zhejiang, Peoples R China.; Fang, JC; Wu, WS (corresponding author), Zhejiang Univ, Sch Econ, Hangzhou 310027, Zhejiang, Peoples R China.; Fang, JC (corresponding author), Chinese Acad Social Sci, Inst World Econ & Po…	rentaizeng@126.com; muhliscan@yandex.com; s.paramati@dundee.ac.uk; fangjch@cass.org.cn; wuwanshan@zju.edu.cn								39	39											APR 2	2019	11	8
J	Munoz, L; Hausner, V; Brown, G; Runge, C; Fauchald, P				Munoz, Lorena; Hausner, Vera; Brown, Greg; Runge, Claire; Fauchald, Per			Identifying spatial overlap in the values of locals, domestic- and international tourists to protected areas	TOURISM MANAGEMENT			English	Article						PPGIS; National parks; Tourism; Management; Web-based PPGIS; Density-based spatial clustering; Spatial analysis	PUBLIC-PARTICIPATION GIS; ECOSYSTEM SERVICES; NATIONAL-PARK; SOCIAL VALUES; RECREATION; CONFLICT; MANAGEMENT; LANDSCAPE; VISITORS; IMPACTS	Nature-based tourism is increasingly encouraged to support local socioeconomic development in and around protected areas, but managing protected areas for tourism could challenge existing park uses associated with self-organized outdoor recreation and local resource use. We used a web-based Public Participatory Geographic Information System (PPGIS) to identify the most important places and values…	[Munoz, Lorena; Hausner, Vera] UiT Arctic Univ Norway, Dept Arctic & Marine Biol, N-9037 Tromso, Norway; [Brown, Greg; Runge, Claire] Univ Queensland, Sch Geog Planning & Environm Management, Brisbane, Qld 4072, Australia; [Brown, Greg] Calif Polytech State Univ San Luis Obispo, Dept Nat Resource Management & Environm Sci, San Luis Obispo, CA 93407 USA; [Runge, Claire] Univ Calif Santa Barbara, N…	UiT The Arctic University of Tromso; University of Queensland; California State University System; California Polytechnic State University San Luis Obispo; National Center for Ecological Analysis & Synthesis; University of California System; University of California Santa Barbara; Norwegian Institute Nature Research	Munoz, L (corresponding author), UiT Arctic Univ Norway, Hansine Hansens Veg 18, N-9019 Tromso, Norway.	lorena.munoz@uit.no								39	44											APR	2019	71
J	Lozano, S; Gutierrez, E				Lozano, Sebastian; Gutierrez, Ester			A complex network analysis of global tourism flows	INTERNATIONAL JOURNAL OF TOURISM RESEARCH			English	Article						clustered structure; emergent structure; geographic homophily; scale-free; small world; top inbound; outbound flows	DESTINATION; TRAVEL; GRAPH; WEB; CENTRALITY; DYNAMICS; PATTERNS; REAL	In this paper, the global tourism network (GTN) is studied in order to gain insight about its structure and the interactions between source and destination markets. To concentrate on the main source and destination markets for each country, only its top k inbound and outbound flows are considered. The distribution of these most important ties in international tourism seems to be scale-free, with …	[Lozano, Sebastian; Gutierrez, Ester] Univ Seville, Dept Org Ind & Gest Empresas 1, Seville, Spain	University of Sevilla	Gutierrez, E (corresponding author), Univ Seville, Dept Org Ind & Gest Empresas 1, ESI, Camino de los Descubrimientos S-N, Seville 41092, Spain.	egm@us.es								38	43											SEP-OCT	2018	20	5
J	Sthapit, E; Del Chiappa, G; Coudounaris, DN; Bjork, P				Sthapit, Erose; Del Chiappa, Giacomo; Coudounaris, Dafnis N.; Bjork, Peter			Tourism experiences, memorability and behavioural intentions: a study of tourists in Sardinia, Italy	TOURISM REVIEW			English	Article						Italy; Satisfaction; Co-creative tourismexperience; Memorability; Memorable tourism experience	VALUE CO-CREATION; DESTINATION LOYALTY; SERVICE EXPERIENCE; PERCEIVED QUALITY; SATISFACTION; SCALE; ANTECEDENTS; INFORMATION; TRAVEL; CONSEQUENCES	Purpose - The purpose of this study is to test Kim et al.'s (2012) seven-dimension memorable tourism experience (MTE) scale in a new context and with a new sample. In addition, the study aims to test for causes or relationships between satisfaction, MTE dimensions, co-creative tourism experiences and memorability, as well as the mediating effect of memorability on tourists' behavioural intention.…	[Sthapit, Erose] Haaga Helia Univ Appl Sci, Res Dev & Innovat Support Serv, Helsinki, Finland; [Del Chiappa, Giacomo] Univ Sassari, Sassari, Italy; [Del Chiappa, Giacomo] Univ Johannesburg, Sch Tourism & Hospitality, Johannesburg, South Africa; [Coudounaris, Dafnis N.] Univ Tartu, Dept Int Business & Innovat, Tartu, Estonia; [Bjork, Peter] Hanken Sch Econ, Helsinki, Finland	Haaga-Helia University of Applied Sciences; University of Sassari; University of Johannesburg; University of Tartu; Hanken School of Economics	Sthapit, E (corresponding author), Haaga Helia Univ Appl Sci, Res Dev & Innovat Support Serv, Helsinki, Finland.	erose_sthapit@hotmail.com								37	37												2020	75	3
J	Balsalobre-Lorente, D; Driha, OM; Sinha, A				Balsalobre-Lorente, Daniel; Driha, Oana M.; Sinha, Avik			The dynamic effects of globalization process in analysing N-shaped tourism led growth hypothesis	JOURNAL OF HOSPITALITY AND TOURISM MANAGEMENT			English	Article						Tourism-led growth hypothesis; Globalization; CO2 emissions; Energy use	RENEWABLE ENERGY-CONSUMPTION; CARBON-DIOXIDE EMISSIONS; RUN ECONOMIC-GROWTH; LONG-RUN; INTERNATIONAL TOURISM; GRANGER CAUSALITY; ELECTRICITY CONSUMPTION; FINANCIAL DEVELOPMENT; FOREIGN-INVESTMENT; CO2 EMISSIONS	This paper validates the tourism-led growth hypothesis for a panel of selected OECD countries, including the effects of per capita CO2, globalization and energy use during the period 1994-2014. The long-term relationship between economic growth and the above-mentioned variables is confirmed by applying unit root tests and cointegration approaches. The Generalized Method of Moments (GMM) methodolo…	[Balsalobre-Lorente, Daniel] Univ Castilla La Mancha, Dept Polit Econ & Publ Finance, Econ & Business Stat & Econ Policy, Ciudad Real, Spain; [Driha, Oana M.] Univ Alicante, Int Econ Inst, Inst Tourism Res, Dept Appl Econ, Alicante, Spain; [Sinha, Avik] Goa Inst Management, Dept Gen Management & Econ, Poriem, Goa, India	Universidad de Castilla-La Mancha; Universitat d'Alacant; Goa Institute of Management	Balsalobre-Lorente, D (corresponding author), Univ Castilla La Mancha, Dept Polit Econ & Publ Finance, Econ & Business Stat & Econ Policy, Ciudad Real, Spain.	Daniel.Balsalobre@uclm.es; oana.driha@ua.es; f11aviks@iimidr.ac.in								36	36											JUN	2020	43
J	Hewer, MJ; Gough, WA				Hewer, Micah J.; Gough, William A.			Thirty years of assessing the impacts of climate change on outdoor recreation and tourism in Canada	TOURISM MANAGEMENT PERSPECTIVES			English	Review						Climate change impacts; Outdoor recreation and tourism; Canada	NATIONAL-PARK; INTERNATIONAL TOURISM; WEATHER SENSITIVITY; CRUISE TOURISM; SEA-ICE; ADAPTATION; INDUSTRY; ONTARIO; AREA; VARIABILITY	This paper reviews 30 peer-reviewed academic journals articles (1986-2016) that assess the impacts of climate change on outdoor recreation and tourism in Canada. The review follows a sector-based approach, covering the various activities that have been assessed within a Canadian context. In general, climate change is expected to present increased risks for cold-weather activities in Canada, while…	[Hewer, Micah J.] Univ Toronto Scarborough, Dept Phys & Environm Sci, 1265 Mil Frail, Toronto, ON M1C 1A4, Canada	University of Toronto; University Toronto Scarborough	Hewer, MJ (corresponding author), Univ Toronto Scarborough, Dept Phys & Environm Sci, 1265 Mil Frail, Toronto, ON M1C 1A4, Canada.	micah.hewer@mail.utoronto.ca; gough@utsc.utoronto.ca								36	36											APR	2018	26
J	Park, S; Woo, M; Nicolau, JL				Park, Sangwon; Woo, Mina; Nicolau, Juan L.			Determinant Factors of Tourist Expenses	JOURNAL OF TRAVEL RESEARCH			English	Article						expenditures; travel decisions; Heckit model; quantile regression; endogeneity	EXPENDITURE PATTERNS; TRAVEL; RECREATION; CRISIS	The objective of this article is to analyze travel expenses across and within types. The empirical application examines the determinant factors of total expenses, controlling for potential endogeneity, and relies on quantile regression to analyze the effects of information search behavior on the distribution of total expenses as well as accommodation, shopping, food and beverages, and local trans…	[Park, Sangwon] Hong Kong Polytech Univ, Sch Hotel & Tourism Management, Kowloon, Hong Kong, Peoples R China; [Woo, Mina] Sogang Univ, Grad Sch Business, Seoul, South Korea; [Nicolau, Juan L.] Virginia Tech, Pamplin Coll Business, Howard Feiertag Dept Hospitalty & Tourism Managem, Blacksburg, VA 24061 USA	Hong Kong Polytechnic University; Sogang University; Virginia Polytechnic Institute & State University	Nicolau, JL (corresponding author), Virginia Tech, Pamplin Coll Business, Howard Feiertag Dept Hospitalty & Tourism Managem, Blacksburg, VA 24061 USA.	jncolau@vt.edu								35	36											FEB	2020	59	2
J	van der Zee, E; Bertocchi, D; Vanneste, D				van der Zee, Egbert; Bertocchi, Dario; Vanneste, Dominique			Distribution of tourists within urban heritage destinations: a hot spot/cold spot analysis of TripAdvisor data as support for destination management	CURRENT ISSUES IN TOURISM			English	Article						Hot spot analysis; GIS; urban tourism; user-generated content (UGC); TripAdvisor; Flemish art cities; spatial behaviour; focus group; implementation	SOCIAL MEDIA; QUALITY; ASSOCIATION; HOSPITALITY; PERSPECTIVE; MOVEMENTS; ANALYTICS; NETWORKS; CITIES	The emergence of social media and Web 2.0 has a notable impact upon the tasks of destination managers as these platforms have developed into influential mechanisms affecting tourist behaviour. This paper shows how Destination Management Organizations (DMOs) can reap the benefits of the Web 2.0 revolution as it serves as an important source of user-generated information, bringing novel opportuniti…	[van der Zee, Egbert] Katholieke Univ Leuven, Fac Geosci, Leuven, Belgium; [van der Zee, Egbert] Univ Utrecht, Utrecht, Netherlands; [Bertocchi, Dario] Univ Ca Foscari Venezia, Dipartimento Econ, Venice, Italy; [Vanneste, Dominique] Katholieke Univ Leuven, Div Geog & Tourism, Leuven, Belgium	KU Leuven; Utrecht University; Universita Ca Foscari Venezia; KU Leuven	van der Zee, E (corresponding author), Katholieke Univ Leuven, Fac Geosci, Leuven, Belgium.; van der Zee, E (corresponding author), Univ Utrecht, Utrecht, Netherlands.	e.l.vanderzee@uu.nl								35	35											JAN 17	2020	23	2
J	Alvarez-Sousa, A				Alvarez-Sousa, Antonio			The Problems of Tourist Sustainability in Cultural Cities: Socio-Political Perceptions and Interests Management	SUSTAINABILITY			English	Article						carrying capacity; anti-tourism; tourism-phobia; interest groups; sustainable planning; grounded theory	COMMUNITY PARTICIPATION; CREATIVE DESTRUCTION; POLITICAL-ECONOMY; CARRYING-CAPACITY; IMPACTS; AUTHENTICITY; GOVERNANCE; MODEL	The aim of this article is to analyse the social and political capacity of cities affected by cultural tourism. An investigation is carried out into the state of the situation in saturated destinations, the problems this poses to tourist sustainability and the positions of the various different interest groups. In Europe, many cultural cities-cum-tourist hotspots have reached such high levels of …	[Alvarez-Sousa, Antonio] Univ A Coruna, Sociol Fac, Dept Sociol & Commun Sci, Grp Territorial Studies GET, Coruna 15071, Spain	Universidade da Coruna	Alvarez-Sousa, A (corresponding author), Univ A Coruna, Sociol Fac, Dept Sociol & Commun Sci, Grp Territorial Studies GET, Coruna 15071, Spain.	Sousa@udc.es								34	36											FEB	2018	10	2
J	Shoval, N				Shoval, Noam			Urban planning and tourism in European cities	TOURISM GEOGRAPHIES			English	Editorial Material						Urban planning; Europe; capital cities; Barcelona; Paris; Berlin; Vienna; Prague; Budapest; Lisbon	HERITAGE CITIES; PARIS	This special issue bridges the existing gap in the tourism and urban literature regarding planning and tourism in European cities and investigates the interrelationship between urban planning and tourism and its evolvement and transition over time. It includes nine articles that focus on different cases of urban planning and tourism in European cities. All the cities presented in this special iss…	[Shoval, Noam] Hebrew Univ Jerusalem, Dept Geog, Jerusalem, Israel	Hebrew University of Jerusalem	Shoval, N (corresponding author), Hebrew Univ Jerusalem, Dept Geog, Jerusalem, Israel.	noamshoval@huji.ac.il								34	35												2018	20	3
J	Schmude, J; Zavareh, S; Schwaiger, KM; Karl, M				Schmude, Juergen; Zavareh, Sahar; Schwaiger, Katrin Magdalena; Karl, Marion			Micro-level assessment of regional and local disaster impacts in tourist destinations	TOURISM GEOGRAPHIES			English	Article						Natural disasters; financial impacts; micro-level assessment; Caribbean tourism; Dominica; disaster recovery	NATURAL DISASTERS; MACROECONOMIC MODEL; HURRICANE-KATRINA; CLIMATE-CHANGE; EARTHQUAKE; MANAGEMENT; FRAMEWORK; VULNERABILITY; PERCEPTIONS; RESILIENCE	The tourism sector faces severe challenges due to the economic impacts from changing natural environments as seen with the increased frequency of natural disasters. Therefore, analyses of disaster impacts models are necessary for managing successful tourism recovery. Typically, disaster assessments are conducted on a countrywide level, which can lead to imbalanced recovery processes, and a distor…	[Schmude, Juergen; Zavareh, Sahar; Schwaiger, Katrin Magdalena; Karl, Marion] Ludwig Maximilians Univ Munchen, Dept Geog, Munich, Germany	University of Munich	Schmude, J (corresponding author), Ludwig Maximilians Univ Munchen, Dept Geog, Munich, Germany.	j.schmude@lmu.de								33	35												2018	20	2
J	Katircioglu, S; Saqib, N; Katircioglu, S; Kilinc, CC; Gul, H				Katircioglu, Setareh; Saqib, Najia; Katircioglu, Salih; Kilinc, Ceyhun C.; Gul, Hasan			Estimating the effects of tourism growth on emission pollutants: empirical evidence from a small island, Cyprus	AIR QUALITY ATMOSPHERE AND HEALTH			English	Article						Tourism; EKC; Energy consumption; Small island; Cyprus	INDUCED ENERGY-CONSUMPTION; ECONOMIC-GROWTH; HIGHER-EDUCATION; CO2 EMISSIONS; INTERNATIONAL TOURISM; BOUNDS TEST; HYPOTHESIS; POLLUTION; SINGAPORE; IMPACT	This study searches the impact of tourism growth on emission pollutants in Cyprus (north), which is a small island in the Mediterranean and has shown significant development in hotel and casino sectors in the last two decades. Results from time-series analyses reveal that an inverted U-shaped EKC hypothesis is confirmed for Cyprus with and without tourism development. Tourism also exerts positive…	[Katircioglu, Setareh] Univ Kyrenia, Fac Econ & Adm Sci, Dept Banking & Finance, POB 9000,Via Mersin 10, Kyrenia, North Cyprus, Turkey; [Saqib, Najia] Prince Sultan Univ, Coll Business Adm, Finance Dept, POB 66833,Rafha St, Riyadh 11586, Saudi Arabia; [Katircioglu, Salih] Eastern Mediterranean Univ, Dept Banking & Finance, POB 99628,Via Mersin 10, Famagusta, North Cyprus, Turkey; [Kilinc, Ceyhun …	Prince Sultan University; Eastern Mediterranean University; Akdeniz University; Adana Alparslan Turkes Science & Technology University	Katircioglu, S (corresponding author), Eastern Mediterranean Univ, Dept Banking & Finance, POB 99628,Via Mersin 10, Famagusta, North Cyprus, Turkey.	setareh.katircioglu@kyrenia.edu.tr; dr.najiasaqib@gmail.com; salihk@emu.edu.tr; ceyhunkilinc@akdeniz.edu.tr; hgul@atu.edu.tr								32	32											APR	2020	13	4
J	Garay, L				Garay, Lluis			#Visitspain. Breaking down affective and cognitive attributes in the social media construction of the tourist destination image	TOURISM MANAGEMENT PERSPECTIVES			English	Article						Destination image; Social media; Virtual brand community; Affective attributes; Cognitive attributes; Tourism products; Place branding	ENGAGEMENT; STRATEGIES; INTENTION; EMOTIONS; DYNAMICS; IDENTITY; TWITTER; BRANDS; MODEL	The consolidation of social media as the main sphere for image formation for tourist destinations requires a reinterpretation of how and who is leading the image formation process. There are still some gaps in the literature regarding the structure of virtual (destination) brand communities and the nature and composition of user-generated content. Conducting a quantitative content analysis of a s…	[Garay, Lluis] Univ Oberta Catalunya, Dept Econ & Business, Av Tibidabo 39, Barcelona 08035, Spain	UOC Universitat Oberta de Catalunya	Garay, L (corresponding author), Univ Oberta Catalunya, Dept Econ & Business, Av Tibidabo 39, Barcelona 08035, Spain.	lgaray@uoc.edu								32	32											OCT	2019	32
J	Oviedo-Garcia, MA; Gonzalez-Rodriguez, MR; Vega-Vazquez, M				Angeles Oviedo-Garcia, M.; Rosario Gonzalez-Rodriguez, M.; Vega-Vazquez, Manuela			Does Sun-and-Sea All-Inclusive Tourism Contribute to Poverty Alleviation and/or Income Inequality Reduction? The Case of the Dominican Republic	JOURNAL OF TRAVEL RESEARCH			English	Article						tourism income; poverty alleviation; income inequality; Dominican Republic; least squares regression	ECONOMIC-GROWTH; GRANGER CAUSALITY; PROTECTED AREAS; POOR PEOPLE; PANEL-DATA; UNIT-ROOT; COINTEGRATION; INVESTMENT; HYPOTHESIS; REGRESSION	Tourism represents one of the most important industries in the world and one of the sectors of fastest growth. An understanding of the relation between tourism and poverty is key for poverty reduction in developing countries. The impact of tourism on the reduction of both poverty and inequality in income distribution is analyzed in this paper in the Dominican Republic (within the Caribbean Commun…	[Angeles Oviedo-Garcia, M.] Univ Seville, Fac CC Econ & Empresariales, Business Management & Mkt Dept, Avda Ramon & Cajal 1, Seville 41018, Spain; [Rosario Gonzalez-Rodriguez, M.] Univ Seville, Fac Turismo & Finanzas, Appl Econ Dept 1, Seville, Spain; [Vega-Vazquez, Manuela] Univ Seville, Fac Turismo & Finanzas, Business Management & Mkt Dept, Seville, Spain	University of Sevilla; University of Sevilla; University of Sevilla	Oviedo-Garcia, MA (corresponding author), Univ Seville, Fac CC Econ & Empresariales, Business Management & Mkt Dept, Avda Ramon & Cajal 1, Seville 41018, Spain.	maoviedo@us.es								32	32											JUL	2019	58	6
J	Duro, JA; Turrion-Prats, J				Antonio Duro, Juan; Turrion-Prats, Judith			Tourism seasonality worldwide	TOURISM MANAGEMENT PERSPECTIVES			English	Article						Seasonality; Concentration; Measurement; Determinants; Panel data; Worldwide	HOTEL DEMAND; PANEL-DATA; CLIMATE; DECOMPOSITION; DESTINATION; DETERMINANTS; RECREATION; PATTERNS; INDUSTRY; IMPACT	Tourism seasonality is generally seen as a problem for most of the main destinations in the world, particularly from the point of view of sustainability. Despite its importance, no reasonably homogeneous international measurement of seasonality is yet available on the global scale. Using the best World Tourism Organization (UNWTO) data, the paper uses the coefficient of variation, over the period…	[Antonio Duro, Juan; Turrion-Prats, Judith] Univ Rovira & Virgili, Econ Dept, Av Univ 1, Reus 43204, Spain	Universitat Rovira i Virgili	Duro, JA (corresponding author), Univ Rovira & Virgili, Econ Dept, Av Univ 1, Reus 43204, Spain.	juanantonio.duro@urv.cat; judith.turrion@urv.cat								32	33											JUL	2019	31
J	Pan, Y; Weng, GM; Li, CH; Li, JP				Pan, Yue; Weng, Gangmin; Li, Conghui; Li, Jianpu			Coupling Coordination and Influencing Factors among Tourism Carbon Emission, Tourism Economic and Tourism Innovation	INTERNATIONAL JOURNAL OF ENVIRONMENTAL RESEARCH AND PUBLIC HEALTH			English	Article						tourism carbon emission efficiency; tourism economy; tourism innovation; ternary coupling coordination model; spatiotemporal evolution; driving factors	CO2 EMISSIONS; DIOXIDE EMISSIONS; ENERGY-CONSUMPTION; PORTUGUESE TOURISM; EFFICIENCY; DECOMPOSITION; INTENSITY; FOOTPRINT; OUTPUT	To discuss the coupling coordination relationship among tourism carbon emissions, economic development and regional innovation it is not only necessary to realize the green development of tourism economy, but also great significance for the tourism industry to take a low-carbon path. Taking the 30 provinces of China for example, this paper calculated the tourism carbon emission efficiency based o…	[Pan, Yue; Weng, Gangmin; Li, Conghui; Li, Jianpu] Yanshan Univ, Sch Econ & Management, Qinhuangdao 066004, Hebei, Peoples R China	Yanshan University	Weng, GM (corresponding author), Yanshan Univ, Sch Econ & Management, Qinhuangdao 066004, Hebei, Peoples R China.	panyue_e@163.com; wenggangmin@126.com; liconghui1996@126.com; lijianpuysu@163.com								31	32											FEB	2021	18	4
J	Lai, ZZ; Ge, DM; Xia, HB; Yue, YL; Wang, Z				Lai, Zhizhu; Ge, Dongmei; Xia, Haibin; Yue, Yanlin; Wang, Zheng			Coupling coordination between environment, economy and tourism: A case study of China	PLOS ONE			English	Article							ECO-ENVIRONMENT; ECOLOGICAL-ENVIRONMENT; CLIMATE-CHANGE; GROWTH; URBANIZATION; ENERGY; MODEL; IMPACT	How to achieve the sustainable and coordinated development of the ecological environment, the economy and tourism has already received much attention. In this paper, a comprehensive evaluation index system of the ecological environment, the economy and tourism is established, and the coupling degrees and coordination degrees of the three subsystems of 31 provinces in China from 2003 to 2017 are c…	[Lai, Zhizhu; Xia, Haibin; Yue, Yanlin; Wang, Zheng] East China Normal Univ, Key Lab Geog Informat Sci, Minist Educ, Shanghai, Peoples R China; [Ge, Dongmei] Guizhou Univ Engn Sci, Sch Ecol Engn, Bijie, Guizhou, Peoples R China; [Wang, Zheng] Chinese Acad Sci, Inst Sci & Dev, Beijing, Peoples R China	East China Normal University; Chinese Academy of Sciences	Wang, Z (corresponding author), East China Normal Univ, Key Lab Geog Informat Sci, Minist Educ, Shanghai, Peoples R China.; Wang, Z (corresponding author), Chinese Acad Sci, Inst Sci & Dev, Beijing, Peoples R China.	wangzheng@mail.casipm.ac.cn								31	32											FEB 4	2020	15	2
J	Andreu, L; Bigne, E; Amaro, S; Palomo, J				Andreu, Luisa; Bigne, Enrique; Amaro, Suzanne; Palomo, Jesus			Airbnb research: an analysis in tourism and hospitality journals	INTERNATIONAL JOURNAL OF CULTURE TOURISM AND HOSPITALITY RESEARCH			English	Article						Airbnb; Sharing economy; Collaborative economy; Peer-to-peer accommodation; Bibliometric study; Co-word analysis	SHARING ECONOMY; BIBLIOMETRIC ANALYSIS; ACCOMMODATION; NETWORKS; PLATFORM	Purpose The purpose of this study is to examine Airbnb research using bibliometric methods. Using research performance analysis, this study highlights and provides an updated overview of Airbnb research by revealing patterns in journals, papers and most influential authors and countries. Furthermore, it graphically illustrates how research themes have evolved by mapping a co-word analysis and poi…	[Andreu, Luisa; Bigne, Enrique] Univ Valencia, Dept Mkt, Valencia, Spain; [Amaro, Suzanne] Polytech Inst Viseu, Dept Management, Viseu, Portugal; [Palomo, Jesus] Rey Juan Carlos Univ, Dept Business Adm, Madrid, Spain	University of Valencia; Instituto Politecnico de Viseu; Universidad Rey Juan Carlos	Andreu, L (corresponding author), Univ Valencia, Dept Mkt, Valencia, Spain.	luisa.andreu@uv.es								31	31											JAN 27	2020	14	1
J	Zraunig, A; Estelrich, M; Gattringer, H; Kisser, J; Langergraber, G; Radtke, M; Rodriguez-Roda, I; Buttiglieri, G				Zraunig, Andrea; Estelrich, Miguel; Gattringer, Heinz; Kisser, Johannes; Langergraber, Gunter; Radtke, Manfred; Rodriguez-Roda, Ignasi; Buttiglieri, Gianluigi			Long term decentralized greywater treatment for water reuse purposes in a tourist facility by vertical ecosystem	ECOLOGICAL ENGINEERING			English	Article						Constructed wetland; Vertical ecosystem; Horizontal flow; Greywater; Pharmaceutical active compounds; Endocrine disrupting compounds	HORIZONTAL SUBSURFACE FLOW; PERSONAL CARE PRODUCTS; CONSTRUCTED WETLANDS; ORGANIC MICROPOLLUTANTS; EMERGING CONTAMINANTS; ENDOCRINE DISRUPTORS; BIOLOGICAL TREATMENT; REMOVAL; PHARMACEUTICALS; SURFACE	A horizontal flow wetland (HF) was integrated, in a cascading vertical set-up (vertECO), in a Mediterranean tourist facility for decentralized treatment of real low load greywater streams. 15 different plant species were tested in LECA substrate at three different hydraulic retention times (HRTs: 1.9, 1.4 and 1.0 days) with additional aeration improving degradation processes. Beyond standard para…	[Zraunig, Andrea; Gattringer, Heinz; Kisser, Johannes] Alchemia Nova GmbH, Inst Innovat Phytochem & Closed Loop Proc, Baumgartenstr 93, A-1140 Vienna, Austria; [Zraunig, Andrea] BOKU Univ Nat Resources & Life Sci, Inst Soil Res, Konrad Lorenz Str 24, A-3430 Tulin An Der Donau, Austria; [Estelrich, Miguel; Rodriguez-Roda, Ignasi; Buttiglieri, Gianluigi] Catalan Inst Water Res, ICRA, Emili Grahit 1…	Institut Catala de Recerca de l'Aigua (ICRA); Universitat de Girona; University of Natural Resources & Life Sciences, Vienna; Universitat de Girona	Zraunig, A (corresponding author), Alchemia Nova GmbH, Inst Innovat Phytochem & Closed Loop Proc, Baumgartenstr 93, A-1140 Vienna, Austria.; Zraunig, A (corresponding author), BOKU Univ Nat Resources & Life Sci, Inst Soil Res, Konrad Lorenz Str 24, A-3430 Tulin An Der Donau, Austria.									31	34											NOV	2019	138
J	Zhang, XF; Yin, YY; Wen, JH; Huang, SL; Han, DM; Chen, XJ; Cheng, JP				Zhang, Xufeng; Yin, Yuanyuan; Wen, Jianhui; Huang, Shilei; Han, Deming; Chen, Xiaojia; Cheng, Jinping			Characteristics, reactivity and source apportionment of ambient volatile organic compounds (VOCs) in a typical tourist city	ATMOSPHERIC ENVIRONMENT			English	Article						Volatile organic compounds; Tourist city; VOCs reactivity; Source apportionment; PMF model	PEARL RIVER-DELTA; PHOTOCHEMICAL OZONE FORMATION; NONMETHANE HYDROCARBONS; PETROLEUM REFINERY; SEASONAL-VARIATION; INDUSTRIAL-AREA; CHEMICAL LOSS; URBAN AREA; HAZE DAYS; SHANGHAI	Currently, studies on the characteristics, reactivity and source apportionment of volatile organic compounds (VOCs) are mainly focused on large cities, however, information about the source characteristics of VOCs in less developed regions is insufficient. In this study, ambient air samples (n = 352) were collected from 11 sampling sites (including urban areas, suburban areas, outer suburb areas,…	[Zhang, Xufeng; Han, Deming; Chen, Xiaojia; Cheng, Jinping] Shanghai Jiao Tong Univ, Sch Environm Sci & Engn, Shanghai 200240, Peoples R China; [Yin, Yuanyuan; Wen, Jianhui; Huang, Shilei] Guilin Municipal Environm Monitoring Ctr, Guilin 541002, Guangxi, Peoples R China; [Cheng, Jinping] Shanghai Jiao Tong Univ, China Inst Urban Governance, Shanghai 200240, Peoples R China	Shanghai Jiao Tong University; Shanghai Jiao Tong University	Cheng, JP (corresponding author), Shanghai Jiao Tong Univ, Sch Environm Sci & Engn, Shanghai 200240, Peoples R China.	jpcheng@sjtu.edu.cn								31	40											OCT 15	2019	215
J	Su, MM; Sun, YH; Min, QW; Jiao, WJ				Su, Mingming; Sun, Yehong; Min, Qingwen; Jiao, Wenjun			A Community Livelihood Approach to Agricultural Heritage System Conservation and Tourism Development: Xuanhua Grape Garden Urban Agricultural Heritage Site, Hebei Province of China	SUSTAINABILITY			English	Article						agricultural heritage system; GIAHS; tourism; rural community; sustainable livelihood	SUSTAINABLE LIVELIHOODS; DIVERSIFICATION	The designation, conservation and tourism development of agricultural heritage systems, which are embedded with intricate human nature relations, could significantly influence community livelihoods. Therefore, a livelihood approach is critical for agricultural heritage conservation and the sustainability of the hosting community. Taking Guanhou Village, Xuanhua Grape Garden Urban Agricultural Her…	[Su, Mingming] Renmin Univ China, Sch Environm & Nat Resources, Beijing 100872, Peoples R China; [Sun, Yehong] Beijing Union Univ, Tourism Coll, Beijing 100101, Peoples R China; [Min, Qingwen; Jiao, Wenjun] Chinese Acad Sci, Inst Geog Sci & Nat Resources Res, Beijing 100101, Peoples R China; [Min, Qingwen] Univ Chinese Acad Sci, Beijing 100049, Peoples R China	Renmin University of China; Beijing Union University; Chinese Academy of Sciences; Institute of Geographic Sciences & Natural Resources Research, CAS; Chinese Academy of Sciences; University of Chinese Academy of Sciences, CAS	Sun, YH (corresponding author), Beijing Union Univ, Tourism Coll, Beijing 100101, Peoples R China.	smm52@hotmail.com; sunyehong@buu.edu.cn; minqw@igsnrr.ac.cn; jiaowj@igsnrr.ac.cn								31	36											FEB	2018	10	2
J	Long, W; Liu, C; Song, HY				Long, Wen; Liu, Chang; Song, Haiyan			Pooling in Tourism Demand Forecasting	JOURNAL OF TRAVEL RESEARCH			English	Article						pooling; tourism demand; forecasting; panel; spillover effects	DYNAMIC PANEL-DATA; ESTIMATORS; GROWTH; GDP	This study investigates whether pooling can improve the forecasting performance of tourism demand models. The short-term domestic tourism demand forecasts for 341 cities in China using panel data (pooled) models are compared with individual ordinary least squares (OLS) and naive benchmark models. The pooled OLS model demonstrates much worse forecasting performance than the other models. This indi…	[Long, Wen; Liu, Chang] Univ Nottingham Ningbo China, Sch Econ, Ningbo, Zhejiang, Peoples R China; [Song, Haiyan] Hong Kong Polytech Univ, Shenzhen Res Inst, Hung Hom, Kowloon, Hong Kong, Peoples R China	University of Nottingham Ningbo China; Hong Kong Polytechnic University	Liu, C (corresponding author), Univ Nottingham Ningbo China, Sch Econ, Ningbo, Zhejiang, Peoples R China.; Song, HY (corresponding author), Hong Kong Polytech Univ, Shenzhen Res Inst, Hung Hom, Kowloon, Hong Kong, Peoples R China.	chang.liu@nottingham.edu.cn; haiyan.song@polyu.edu.hk								30	30											SEP	2019	58	7
J	Becken, S				Becken, Susanne			Decarbonising tourism: mission impossible?	TOURISM RECREATION RESEARCH			English	Article						Decarbonisation; carbon footprint; neoliberalism; tourism system; governance; destinations	ACCOMMODATION; ENERGY; INNOVATION; POLICY	The tourism industry collectively seeks to portray itself as being proactive in embracing climate action, but is the sector doing enough to decarbonise to the extent agreed on in the Paris Agreement? This paper presents a constructive critique of the key mechanisms that presently define the global travel and tourism industry's attempts to reduce greenhouse gas emissions. Six challenges are identi…	[Becken, Susanne] Griffith Univ, Griffith Inst Tourism, Nathan, Qld, Australia	Griffith University	Becken, S (corresponding author), Griffith Univ, Griffith Inst Tourism, Nathan, Qld, Australia.	s.becken@griffith.edu.au								30	31											OCT 2	2019	44	4
J	Brida, JG; Lanzilotta, B; Moreno, L; Santinaque, F				Brida, Juan Gabriel; Lanzilotta, Bibiana; Moreno, Leonardo; Santinaque, Florencia			A non-linear approximation to the distribution of total expenditure distribution of cruise tourists in Uruguay	TOURISM MANAGEMENT			English	Article						Cruises; Tourist expenditure; Two-stage regression	DEMAND; DETERMINANTS; METAANALYSIS; SELECTION	This study contributes to the literature on the determinants of tourism spending on cruises at a microeconomic level, through the application of innovative methodologies framed within the machine learning literature. The objective is to study the distribution of the total expenditure of cruise passengers in Uruguay, using data of the 2016-2017 cruise season survey (collected by the Ministry of To…	[Brida, Juan Gabriel; Lanzilotta, Bibiana; Moreno, Leonardo; Santinaque, Florencia] Univ Republica, Fac Ciencias Econ & Adm, Dept Quantitat Methods, Res Grp Econ Dynam GIDE, Montevideo, Uruguay	Universidad de la Republica, Uruguay	Brida, JG (corresponding author), Univ Republica, Fac Ciencias Econ & Adm, Dept Quantitat Methods, Res Grp Econ Dynam GIDE, Montevideo, Uruguay.	gbrida@ccee.edu.uy								30	31											DEC	2018	69
J	Vinogradov, E; Leick, B; Kivedal, BK				Vinogradov, Evgueni; Leick, Birgit; Kivedal, Bjornar Karlsen			An agent-based modelling approach to housing market regulations and Airbnb-induced tourism	TOURISM MANAGEMENT			English	Article						Airbnb; Rental markets; Agent-based model	URBAN; DURATION; PROTOCOL; IMPACT	Airbnb has shown constant growth and it provides income and taxes to tourist destinations. However, the prevalence of a substantial number of Airbnb providers in tourist destinations may lead to bottlenecks in rental housing markets. Regional planners and policy-makers across the world are therefore imposing restrictions to regulate this hitherto unregulated business model. The present paper shed…	[Vinogradov, Evgueni] Nordland Res Inst, Bodo, Norway; [Leick, Birgit; Kivedal, Bjornar Karlsen] Ostfold Univ Coll, Fac Business Languages & Social Sci, Halden, Norway	Ostfold University College	Vinogradov, E (corresponding author), Nordland Res Inst, Bodo, Norway.	evi@nforsk.no								29	29											APR	2020	77
J	Shen, Y; Morrison, AM; Wu, BH; Park, J; Li, C; Li, MJ				Shen, Ye; Morrison, Alastair M.; Wu, Bihu; Park, Jinah; Li, Cong; Li, Mengjiao			Where in the World? A Geographic Analysis of a Decade of Research in Tourism, Hospitality, and Leisure Journals	JOURNAL OF HOSPITALITY & TOURISM RESEARCH			English	Article						academic journals; bibliometrics; co-occurrence relationships; NetDraw; spatial distribution analysis; tourism system	KNOWLEDGE NETWORKS; RANKING; FRAMEWORK; MANAGEMENT; TYPOLOGY; SUBJECT	This study examined research focus countries and regions in 4,654 articles published in 32 tourism, hospitality, and leisure academic journals from 2002 to 2011 inclusive. Applying a variety of analysis methods, the research showed the spatial distribution, co-occurrence relationships among countries, and the most popular topics of research focus and types of tourism by countries. There was a bro…	[Shen, Ye; Park, Jinah; Li, Cong] Peking Univ, Beijing, Peoples R China; [Morrison, Alastair M.] Purdue Univ, Sch Hospitality & Tourism Management, W Lafayette, IN 47907 USA; [Wu, Bihu] Peking Univ, Coll Urban & Environm Sci, Int Ctr Recreat & Tourism Res, Beijing, Peoples R China; [Li, Mengjiao] Peking Univ, Int Ctr Recreat & Tourism Res, Beijing, Peoples R China; [Shen, Ye] Univ Guelph, Sch Hos…	Peking University; Purdue University System; Purdue University; Purdue University West Lafayette Campus; Peking University; Peking University; University of Guelph; Jinan University; Beijing Forestry University	Shen, Y (corresponding author), Peking Univ, Beijing, Peoples R China.; Shen, Y (corresponding author), Univ Guelph, Sch Hospitality Food & Tourism Management, Guelph, ON, Canada.	yshen04@uoguelph.ca; alastair@purdue.edu; tigerwu@urban.pku.edu.cn; jinahpark@sz.jnu.edu.cn; congli1980@163.com; mengjiao8811@126.com								29	29											FEB	2018	42	2
J	Zeng, YX; Zhong, LS				Zeng Yuxi; Zhong Linsheng			Identifying conflicts tendency between nature-based tourism development and ecological protection in China	ECOLOGICAL INDICATORS			English	Article						Conflict tendency; Nature-based tourism; Ecological protection; China	ECOSYSTEM SERVICES; MAPPING RECREATION; IMPACTS; LEVEL	Developing spatial regulation strategies is important for nature-based tourism, and this procedure could be more rational and scientific with the understanding of the spatial distribution of conflicts tendency between tourism development and ecological protection. In this study, we developed an Indicator of Conflict tendency between nature-based Tourism development and ecological Protection (ICTP…	[Zeng Yuxi; Zhong Linsheng] Chinese Acad Sci, Inst Geog Sci & Nat Resources Res, Beijing 100101, Peoples R China; [Zeng Yuxi; Zhong Linsheng] Univ Chinese Acad Sci, Beijing 100049, Peoples R China	Chinese Academy of Sciences; Institute of Geographic Sciences & Natural Resources Research, CAS; Chinese Academy of Sciences; University of Chinese Academy of Sciences, CAS	Zhong, LS (corresponding author), Chinese Acad Sci, Inst Geog Sci & Nat Resources Res, Beijing 100101, Peoples R China.; Zhong, LS (corresponding author), Univ Chinese Acad Sci, Beijing 100049, Peoples R China.	zhlsheng@263.net								28	32											FEB	2020	109
J	Seetanah, B; Teeroovengadum, V; Nunkoo, R				Seetanah, Boopen; Teeroovengadum, Viraiyan; Nunkoo, Robin			Destination Satisfaction and Revisit Intention of Tourists: Does the Quality of Airport Services Matter?	JOURNAL OF HOSPITALITY & TOURISM RESEARCH			English	Article						airport services; quality; destination satisfaction; loyalty; revisit; tourism	BEHAVIORAL INTENTIONS; CUSTOMER SATISFACTION; IMAGE; MODEL	This study focuses on the link between tourists' satisfaction with the quality of airport services at a destination and their intention to revisit. The influence of tourists' overall satisfaction with a destination on their behavioral intentions has been well established both at theoretical and empirical levels; however, the particular role of satisfaction with airport services has been so far la…	[Seetanah, Boopen; Teeroovengadum, Viraiyan; Nunkoo, Robin] Univ Mauritius, Fac Law & Management, Reduit, Mauritius; [Nunkoo, Robin] Univ Johannesburg, Johannesburg, South Africa; [Nunkoo, Robin] Griffith Univ, Nathan, Qld, Australia	University of Mauritius; University of Johannesburg; Griffith University	Seetanah, B (corresponding author), Univ Mauritius, Fac Law & Management, Reduit, Mauritius.	b.seetanah@uom.ac.mu; v.teeroovengadum@uom.ac.mu; r.nunkoo@uom.ac.mu								28	29											JAN	2020	44	1
J	Gkoumas, A				Gkoumas, Aristeidis			Evaluating a standard for sustainable tourism through the lenses of local industry	HELIYON			English	Review						Mediterranean; Tourism standards; Local tourism professionals; Ex-post evaluation; Tourism certification; Local governance; Sustainable tourism; Tourism; Sociology	GLOBAL ECONOMIC-CRISIS; RESIDENTS ATTITUDES; POLITICAL TRUST; CERTIFICATION; INDICATORS; ISSUES; GOVERNANCE; IMPACTS; POWER; ECO	This paper investigates the reasons for the failure of the Mediterranean Standard for Sustainable Tourism (MESST), a European Union initiative to create sustainable certification schemes for tourism destinations and local enterprises in Southeast Europe. Following an ex-post facto analysis based on the opinions of local tourism professionals who had involved in the creation of MESST in 2007, this…	[Gkoumas, Aristeidis] InterNapa Coll, Hospitality & Tourism Management, Griva Digeni 4, CY-5390 Sotira, Cyprus		Gkoumas, A (corresponding author), InterNapa Coll, Hospitality & Tourism Management, Griva Digeni 4, CY-5390 Sotira, Cyprus.	aris.gkoumas@gmail.com								28	28											NOV	2019	5	11
J	Van der Zee, E; Bertocchi, D				Van der Zee, Egbert; Bertocchi, Dario			Finding patterns in urban tourist behaviour: a social network analysis approach based on TripAdvisor reviews	INFORMATION TECHNOLOGY & TOURISM			English	Article						Social network analysis; Tourism destination management; User generated content; Trip advisor; Relational approach	USER-GENERATED CONTENT; MEDIA; DESTINATION; INFORMATION; FOUNDATIONS; ANALYTICS; MOVEMENT; TRACKING; IMPACT; FLOWS	Developments in ICT and the massive growth in social media usage have increased the availability of data on travel behaviour. This brings an array of new possibilities to improve destination management through Data-driven decisions. This data, however, needs to be analysed and interpreted in order to be beneficial for destination management. Different kinds of methodologies and data have already …	[Van der Zee, Egbert] Univ Utrecht, Fac Geosci, Heidelberglaan 2, Utrecht, Netherlands; [Bertocchi, Dario] Ca Foscari Univ Venice, Dept Econ, Cannaregio 873, I-30121 Venice, Italy	Utrecht University; Universita Ca Foscari Venezia	Bertocchi, D (corresponding author), Ca Foscari Univ Venice, Dept Econ, Cannaregio 873, I-30121 Venice, Italy.	E.L.vanderZee@uu.nl; dario.bertocchi@unive.it								28	28											DEC	2018	20	1-4
J	Kourgialas, NN; Karatzas, GP; Dokou, Z; Kokorogiannis, A				Kourgialas, Nektarios N.; Karatzas, George P.; Dokou, Zoi; Kokorogiannis, Andreas			Groundwater footprint methodology as policy tool for balancing water needs (agriculture & tourism) in water scarce islands - The case of Crete, Greece	SCIENCE OF THE TOTAL ENVIRONMENT			English	Article						Quantity-quality of groundwater footprint; Water consumption; Mediterranean zone; Water scarcity; GIS decision making tool	CLIMATE-CHANGE; MANAGEMENT; RESOURCES; FRAMEWORK; AQUIFER	In many Mediterranean islands with limited surface water resources, the growth of agricultural and touristic sectors, which are the main water consumers, highly depends on the sustainable water resources management. This work highlights the crucial role of groundwater footprint (GF) as a tool for the sustainable management of water resources, especially in water scarce islands. The groundwater fo…	[Kourgialas, Nektarios N.] NAGREF Hellen Agr Org HAO DEMETER, Inst Olive Tree Subtrop Crops & Viticulture, Water Recourses Irrigat & Env Geoinformat Lab, Agrokipio, Chania, Greece; [Karatzas, George P.] Tech Univ Crete, Sch Environm Engn, Khania 73100, Greece; [Dokou, Zoi] Univ Connecticut, Dept Civil & Environm Engn, Storrs, CT USA; [Kokorogiannis, Andreas] Hellen Open Univ, Aristotelous 18, Pat…	Technical University of Crete; University of Connecticut; Hellenic Open University	Kourgialas, NN (corresponding author), NAGREF Hellen Agr Org HAO DEMETER, Inst Olive Tree Subtrop Crops & Viticulture, Water Recourses Irrigat & Env Geoinformat Lab, Agrokipio, Chania, Greece.	kourgialas@nagref-cha.gr								28	28											FEB 15	2018	615
J	Xu, Y; Li, JY; Belyi, A; Park, S				Xu, Yang; Li, Jingyan; Belyi, Alexander; Park, Sangwon			Characterizing destination networks through mobility traces of international tourists - A case study using a nationwide mobile positioning dataset	TOURISM MANAGEMENT			English	Article						Tourist mobility; Mobile positioning; Network science; Community detection; Tourism big data	COMPLEXITY; PATTERNS; TRAVEL; CHAOS; HOTEL	This article demonstrates how large-scale tourist mobility data can be linked with network science approaches to better understand tourism destinations and their interactions. By analyzing a mobile positioning dataset that captures the nationality and movement patterns of foreign tourists to South Korea, we employ a few metrics to quantify the network properties of tourism destinations, aiming to…	[Xu, Yang; Li, Jingyan] Hong Kong Polytech Univ, Dept Land Surveying & Geoinformat, Hung Hom, Kowloon, Hong Kong, Peoples R China; [Belyi, Alexander] Singapore MIT Alliance Res & Technol, 1 Create Way, Singapore, Singapore; [Belyi, Alexander] Belarusian State Univ, Fac Appl Math & Comp Sci, Minsk, BELARUS; [Park, Sangwon] Hong Kong Polytech Univ, Hospitality & Tourism Res Ctr HTRC, Sch Hotel & To…	Hong Kong Polytechnic University; Singapore-MIT Alliance for Research & Technology Centre (SMART); Belarusian State University; Hong Kong Polytechnic University	Park, S (corresponding author), Hong Kong Polytech Univ, Hospitality & Tourism Res Ctr HTRC, Sch Hotel & Tourism Management, Hung Hom,Kowloon, Hong Kong, Peoples R China.	yang.ls.xu@polyu.edu.hk; jing-yan.li@connect.polyu.hk; alex.bely@smart.mit.edu; sangwon.park@polyu.edu.hk								26	26											FEB	2021	82
J	Yochum, P; Chang, L; Gu, TL; Zhu, ML				Yochum, Phatpicha; Chang, Liang; Gu, Tianlong; Zhu, Manli			Linked Open Data in Location-Based Recommendation System on Tourism Domain: A Survey	IEEE ACCESS			English	Article						Linked open data; open data; recommendation system; location recommendation; location-based service; tourism	OF-INTEREST RECOMMENDATION; ROUTE RECOMMENDATION; SOCIAL MEDIA; POI RECOMMENDATION; BAYESIAN NETWORK; PERSONALIZED RECOMMENDATION; ATTRACTION RECOMMENDATION; MOBILE; MODEL; TIME	Linked open data is a relatively new topic area with great potential in a wide range of fields. In the tourism domain, many studies are using linked open data to address the problem of location-based recommendation by integrating data with other linked open datasets to enrich data and tourism content for reacting to the needs of tourists. This work aims not only to present a systematic review and…	[Yochum, Phatpicha; Chang, Liang; Gu, Tianlong; Zhu, Manli] Guilin Univ Elect Technol, Guangxi Key Lab Trusted Software, Guilin 541004, Peoples R China	Guilin University of Electronic Technology	Chang, L (corresponding author), Guilin Univ Elect Technol, Guangxi Key Lab Trusted Software, Guilin 541004, Peoples R China.	changl@guet.edu.cn								26	26												2020	8
J	Perles-Ribes, JF; Ramon-Rodriguez, AB; Moreno-Izquierdo, L; Torregrosa Marti, MT				Francisco Perles-Ribes, Jose; Belen Ramon-Rodriguez, Ana; Moreno-Izquierdo, Luis; Teresa Torregrosa Marti, Maria			Winners and losers in the Arab uprisings: a Mediterranean tourism perspective	CURRENT ISSUES IN TOURISM			English	Article						Arab spring; Mediterranean countries; time series; Bayesian methods	POLITICAL VIOLENCE; TERRORISM; IMPACT; CRISIS	This paper analyses the effects of the recent Arab uprisings on tourism destinations located along the Mediterranean coastline. It uses time-series analysis to model international tourist arrivals. First, autoregressive integrated moving average models are estimated for the period 1980-2009 and predicted for 2010-2014 to establish suitable country controls. Second, Bayesian structural time-series…	[Francisco Perles-Ribes, Jose; Belen Ramon-Rodriguez, Ana; Moreno-Izquierdo, Luis; Teresa Torregrosa Marti, Maria] Univ Alicante, Dept Appl Econ Anal, Fac Econ & Business Sci, Campus San Vicente Raspeig, E-03080 Alicante, Spain	Universitat d'Alacant	Perles-Ribes, JF (corresponding author), Univ Alicante, Dept Appl Econ Anal, Fac Econ & Business Sci, Campus San Vicente Raspeig, E-03080 Alicante, Spain.	jose.perles@ua.es								26	26												2018	21	16
J	Mandic, A; Mrnjavac, Z; Kordic, L				Mandic, Ante; Mrnjavac, Zeljko; Kordic, Lana			TOURISM INFRASTRUCTURE, RECREATIONAL FACILITIES AND TOURISM DEVELOPMENT	TOURISM AND HOSPITALITY MANAGEMENT-CROATIA			English	Article						tourism infrastructure; recreational facilities; tourism development; public and private sector stakeholders; TALC	TRANSPORT INFRASTRUCTURE; DESTINATION; COMPETITIVENESS; IMPACT	Purpose and design - This research explores the interconnectedness between tourism infrastructure, recreational facilities and tourism development. It analyses their importance in, and compliance with the current phase of tourism development in the destination (TALC). Attention has been given to the tourist board managers' perception of infrastructural management and key limitation for their invo…	[Mandic, Ante; Mrnjavac, Zeljko; Kordic, Lana] Univ Split, Fac Econ Business & Tourism, Cvite Fiskovica 5, Split 21000, Croatia	University of Split	Mandic, A (corresponding author), Univ Split, Fac Econ Business & Tourism, Cvite Fiskovica 5, Split 21000, Croatia.	ante.mandic@efst.hr								26	28												2018	24	1
J	Wang, ZF; Liu, QF; Xu, JH; Fujiki, Y				Wang, Zhaofeng; Liu, Qingfang; Xu, Jianhui; Fujiki, Yousuke			Evolution characteristics of the spatial network structure of tourism efficiency in China: A province-level analysis	JOURNAL OF DESTINATION MARKETING & MANAGEMENT			English	Article						Tourism industry; Tourism efficiency; Spatial network structure; Super data envelopment analysis; Social network analysis	DEA; BENCHMARKING; INDUSTRY; HOTELS	The optimization of spatial network connections for tourism efficiency is a prerequisite for the high-quality development of the tourism economy. There is limited understanding, however, of the evolution characteristics of the spatial network structure of tourism efficiency in the extant literature. In this study, super data envelopment analysis (DEA) and social network analysis (SNA) were employ…	[Wang, Zhaofeng; Liu, Qingfang] Hunan Normal Univ, Tourism Coll, Changsha 410081, Peoples R China; [Xu, Jianhui] Chuzhou Univ, Sch Geog Informat & Tourism, Chuzhou 239000, Peoples R China; [Xu, Jianhui] Finnish Meteorol Inst, FI-00101 Helsinki, Finland; [Fujiki, Yousuke] Shiga Prefectural Univ, Dept Human Culture, Hikone, Shiga 2500, Japan	Hunan Normal University; Chuzhou University; Finnish Meteorological Institute	Xu, JH (corresponding author), Chuzhou Univ, Sch Geog Informat & Tourism, Chuzhou 239000, Peoples R China.	jdwzf@126.com; m13155029850@163.com; xjhgx@chzu.edu.cn; fujiki.y@shc.usp.ac.jp								25	28											DEC	2020	18
J	Hao, F				Hao, Fei			The landscape of customer engagement in hospitality and tourism: a systematic review	INTERNATIONAL JOURNAL OF CONTEMPORARY HOSPITALITY MANAGEMENT			English	Review						Customer engagement; Brand engagement; Systematic review; Hospitality; Customer engagement behaviour; Online engagement; Tourist engagement	WORD-OF-MOUTH; CONSUMER BRAND ENGAGEMENT; VALUE CO-CREATION; VISITORS ENGAGEMENT; SCALE DEVELOPMENT; ERROR MANAGEMENT; GENDER RESEARCH; SOCIAL NETWORK; PLS-SEM; EXPERIENCE	Purpose This paper aims to deliver a systematic review of customer engagement in hospitality and tourism by synthesising existing literature, thus presenting a state-of-art landscape of customer engagement research. Design/methodology/approach A total of 173 peer-reviewed articles were collected from seven databases, spanning from 2007 to 2020. A systematic review was conducted by analysing, cate…	[Hao, Fei] Hong Kong Polytech Univ, Sch Hotel & Tourism Management, Kowloon, Hong Kong, Peoples R China	Hong Kong Polytechnic University	Hao, F (corresponding author), Hong Kong Polytech Univ, Sch Hotel & Tourism Management, Kowloon, Hong Kong, Peoples R China.	ffaye.hao@polyu.edu.hk								25	25											MAY 6	2020	32	5
J	Gao, J; Zhang, L				Gao, Jing; Zhang, Lei			Exploring the dynamic linkages between tourism growth and environmental pollution: new evidence from the Mediterranean countries	CURRENT ISSUES IN TOURISM			English	Article						Environmental pollution; air pollutants; particulate matter emissions; sulfur dioxide emissions; tourism; tourism-induced EKC hypothesis	UNIT-ROOT TESTS; ECONOMIC-GROWTH; ENERGY-CONSUMPTION; KUZNETS CURVE; CARBON EMISSIONS; AIR-POLLUTION; CO2 EMISSIONS; PANEL-DATA; IMPACTS; CHINA	The present study explores the impact of tourism on environmental pollution using a comprehensive set of air pollutants, namely CO2, CO, NOx, SO2, PM2.5, and PM10, in a multivariate framework under the context of the Mediterranean countries. The panel cointegration tests indicate that there is a long-run equilibrium relationship between environmental pollution, energy consumption, economic develo…	[Gao, Jing] Capital Univ Econ & Business, Int Sch Econ & Management, Beijing, Peoples R China; [Zhang, Lei] York Univ, Schulich Sch Business, Toronto, ON, Canada	Capital University of Economics & Business; York University - Canada	Zhang, L (corresponding author), York Univ, Schulich Sch Business, Toronto, ON, Canada.	zhangl17@schulich.yorku.ca								25	25											JAN 2	2021	24	1
J	Spenceley, A; Snyman, S; Rylance, A				Spenceley, Anna; Snyman, Susan; Rylance, Andrew			Revenue sharing from tourism in terrestrial African protected areas	JOURNAL OF SUSTAINABLE TOURISM			English	Article						Benefit-sharing; revenue sharing; tourism ecotourism; protected areas; Africa	NATIONAL-PARK; PRIVATE-SECTOR; BIODIVERSITY CONSERVATION; WILDLIFE CONSERVATION; RESIDENTS ATTITUDES; COMMUNITY VIEWS; LOCAL PEOPLE; BENEFITS; PERCEPTIONS; MANAGEMENT	A prerequisite for the sustainability of protected areas in Africa is the meaningful inclusion of local populations in conservation and tourism. This has been demonstrated in numerous destinations where communities receive benefits from tourism in terrestrial protected areas, they are more inclined to view it positively and conserve natural resources. This paper presents a review of revenue-shari…	[Spenceley, Anna; Snyman, Susan; Rylance, Andrew] Univ Johannesburg, Sch Tourism & Hospitality, Johannesburg, South Africa; [Spenceley, Anna] Univ Brighton, Sch Sport & Serv Management, Brighton, E Sussex, England	University of Johannesburg; University of Brighton	Spenceley, A (corresponding author), Univ Johannesburg, Sch Tourism & Hospitality, Johannesburg, South Africa.; Spenceley, A (corresponding author), Univ Brighton, Sch Sport & Serv Management, Brighton, E Sussex, England.	annaspenceley@gmail.com								25	25											JUN 3	2019	27	6
J	Rico, A; Olcina, J; Banos, C; Garcia, X; Sauri, D				Rico, Antonio; Olcina, Jorge; Banos, Carlos; Garcia, Xavier; Sauri, David			Declining water consumption in the hotel industry of mass tourism resorts: contrasting evidence for Benidorm, Spain	CURRENT ISSUES IN TOURISM			English	Article						Water consumption; mass tourism; conservation; hotel industry; Benidorm; Mediterranean	POLITICAL ECOLOGY; EFFICIENCY; DEMAND; SECTOR; CONSERVATION	Water consumption may be declining in tourist centres and cities of the Western Mediterranean. The paper presents data showing the decrease of water consumption in the mass tourism resort of Benidorm, Spain, between 2005 and 2014, estimates the influence of factors such as hotel size and hotel category in this reduction, and attempts to discern to what extent this decline reflects conscious conse…	[Rico, Antonio] Univ Alicante, Inst Interuniv Geog, Alicante, Spain; [Olcina, Jorge; Banos, Carlos] Univ Alicante, Dept Anal Geog Reg, Alicante, Spain; [Garcia, Xavier] Univ Autonoma Barcelona, Inst Estudis Reg & Metropolitans Barcelona, Bellaterra, Spain; [Sauri, David] Univ Autonoma Barcelona, Dept Geog, Bellaterra, Spain	Universitat d'Alacant; Universitat d'Alacant; Autonomous University of Barcelona; Autonomous University of Barcelona	Sauri, D (corresponding author), Univ Autonoma Barcelona, Dept Geog, Bellaterra, Spain.	david.sauri@uab.cat								25	26											MAR 18	2020	23	6
J	Zakaly, HM; Uosif, MA; Madkour, H; Tammam, M; Issa, S; Elsaman, R; El-Taher, A				Zakaly, Hesham Mahmoud; Uosif, Mohamed Amin; Madkour, Hashem; Tammam, Mahmoud; Issa, Shams; Elsaman, Reda; El-Taher, Atef			Assessment of Natural Radionuclides and Heavy Metal Concentrations in Marine Sediments in View of Tourism Activities in Hurghada City, Northern Red Sea, Egypt	JOURNAL OF PHYSICAL SCIENCE			English	Article						Marine sediments; natural radioactivity; heavy metals; Red Sea; Egypt		The specific activity of K-40, Th-232 and Ra-226 in marine sediment samples collected from National Institute of Oceanography and Fisheries (NIOF) and Safier Hotel area in Hurghada city (the most important regions in Egypt), were measured by gamma ray spectrometry using NaI(Tl) detector. The values of specific activity varied from 7 +/- 1 Bq kg(-1) to 53 +/- 4 Bq kg(-1), 6 +/- 1 Bq kg(-1) to 32 +…	[Zakaly, Hesham Mahmoud; Uosif, Mohamed Amin; Tammam, Mahmoud; Issa, Shams; Elsaman, Reda; El-Taher, Atef] Al Azhar Univ, Fac Sci, Phys Dept, Assuit Branch, Assiut 71524, Egypt; [Zakaly, Hesham Mahmoud] Ural Fed Univ, Inst Phys & Technol, Dept Expt Phys, Ekaterinburg 620002, Russia; [Uosif, Mohamed Amin] Jouf Univ, Coll Sci, Phys Dept, POB 2014, Sakaka, Saudi Arabia; [Madkour, Hashem] Natl Inst O…		El-Taher, A (corresponding author), Al Azhar Univ, Fac Sci, Phys Dept, Assuit Branch, Assiut 71524, Egypt.	atef.eltaher@gmail.com								25	25												2019	30	3
J	Liu, J; Wang, J; Wang, SH; Wang, JF; Deng, GP				Liu, Jun; Wang, Juan; Wang, Shenghong; Wang, Jingfan; Deng, Guiping			Analysis and simulation of the spatiotemporal evolution pattern of tourism lands at the Natural World Heritage Site Jiuzhaigou, China	HABITAT INTERNATIONAL			English	Article						Tourism land-use; Spatiotemporal pattern; Natural world heritage; Simulation; Microscale analysis; Jiuzhaigou	COVER CHANGE; SPATIAL-PATTERN; USE TRANSITIONS; MODEL; ENVIRONMENT; PREDICTION; DISTRICT; REGIONS; RISK; CITY	This study researched the Natural World Heritage Site of Jiuzhaigou, China, which has a vulnerable ecological environment and booming tourism industry. Using satellite imaging with field calibration, we established the site's land-use databases for 2005 and 2015, analysed tourism land-use transformations, determined the driving mechanism behind land-use, and simulated the spatial patterns of tour…	[Liu, Jun; Wang, Juan; Wang, Shenghong; Wang, Jingfan] Sichuan Univ, Tourism Sch, 24 South Sect 1,Ring Rd 1, Chengdu 610065, Sichuan, Peoples R China; [Deng, Guiping] Adm Bur Jiuzhaigou, Chengdu, Sichuan, Peoples R China	Sichuan University	Liu, J (corresponding author), Sichuan Univ, Tourism Sch, 24 South Sect 1,Ring Rd 1, Chengdu 610065, Sichuan, Peoples R China.	liujun_igsnrr@126.com								25	27											SEP	2018	79
J	Mikhailenko, AV; Ruban, DA; Ermolaev, VA; van Loon, AJ				Mikhailenko, Anna, V; Ruban, Dmitry A.; Ermolaev, Vladimir A.; van Loon, A. J. (Tom)			Cadmium Pollution in the Tourism Environment: A Literature Review	GEOSCIENCES			English	Review						bibliographical survey; food; heavy metals; human exposure; pollution; research focus; tourist destinations	HEALTH-RISK ASSESSMENT; HEAVY-METAL CONCENTRATIONS; TRACE-METALS; SOURCE IDENTIFICATION; PARTICULATE MATTER; MEDITERRANEAN SEA; ECONOMIC-GROWTH; COASTAL TOURISM; INDOOR AIR; RED-SEA	Cadmium is a highly-toxic metal, and, its environmental occurrence and human exposure consequently deserve close attention. The insight into the relationships between cadmium and tourism relations has deepened during the past three decades and the research into this relationship is reviewed. For this purpose, 83 relevant publications (mainly articles in international journals) were analyzed. It w…	[Mikhailenko, Anna, V] Southern Fed Univ, Inst Earth Sci, Dept Phys Geog Ecol & Nat Protect, Zorge St 40, Rostov Na Donu 344090, Russia; [Ruban, Dmitry A.] First Cossack Univ, KG Razumovsky Moscow State Univ Technol & Managem, Zemlyanoy Val St 73, Moscow 109004, Russia; [Ruban, Dmitry A.] Southern Fed Univ, Dept Hospitality Business, Higher Sch Business, 23 Ja Linija St 43, Rostov Na Donu 344019,…	Southern Federal University; K.G. Razumovsky Moscow State University of Technologies & Management the First Cossack University; Southern Federal University; Plekhanov Russian University of Economics; Shandong University of Science & Technology	Ruban, DA (corresponding author), First Cossack Univ, KG Razumovsky Moscow State Univ Technol & Managem, Zemlyanoy Val St 73, Moscow 109004, Russia.; Ruban, DA (corresponding author), Southern Fed Univ, Dept Hospitality Business, Higher Sch Business, 23 Ja Linija St 43, Rostov Na Donu 344019, Russia.	avmihaylenko@sfedu.ru; ruban-d@mail.ru; ermolaevvla@rambler.ru; Geocom.VanLoon@gmail.com								24	25											JUN	2020	10	6
J	Zhao, L; Xia, X				Zhao, Lei; Xia, Xin			Tourism and poverty reduction: Empirical evidence from China	TOURISM ECONOMICS			English	Article						China; FGT index; panel data; poverty reduction; tourism	GENERAL EQUILIBRIUM-ANALYSIS; ECONOMIC-GROWTH; LED GROWTH; POOR; INEQUALITY; IMPACTS	This study empirically examines whether tourism affects poverty reduction based on the panel data of Chinese provinces for the period from 1999 to 2014. Using more comprehensive Foster-Greer-Thorbecke index to decompose poverty into three indices, namely, headcount ratio, poverty gap, and poverty severity, we investigate the relationship between tourism and poverty indices within a single framewo…	[Zhao, Lei] Zhejiang Univ Technol, Sch Management, Hangzhou, Zhejiang, Peoples R China; [Xia, Xin] Donghua Univ, Glorious Sun Sch Business & Management, 1882 Yanan West Rd, Shanghai 200051, Peoples R China	Zhejiang University of Technology; Donghua University	Xia, X (corresponding author), Donghua Univ, Glorious Sun Sch Business & Management, 1882 Yanan West Rd, Shanghai 200051, Peoples R China.	xiaxin@dhu.edu.cn								24	24											MAR	2020	26	2
J	Lee, JW; Syah, AM				Lee, Jung Wan; Syah, Ahmad Mujafar			Economic and Environmental Impacts of Mass Tourism on Regional Tourism Destinations in Indonesia	JOURNAL OF ASIAN FINANCE ECONOMICS AND BUSINESS			English	Article						Environmental Impact; Tourism Destinations; Regional Tourism; Ten New Bali; Indonesia	NUMERICAL DISTRIBUTION-FUNCTIONS; AUTOREGRESSIVE TIME-SERIES; LIKELIHOOD RATIO TESTS; UNIT-ROOT; COINTEGRATION; GROWTH; MANAGEMENT; MODEL	The study examines economic and environmental impacts of mass tourism on regional tourism destinations, particularly the establishment of "Ten New Bali", in Indonesia. The sample is restricted to the period of time in which annual data is available and comparable among variables from 1980 to 2015 (36 observations). All of the time series data was collected and retrieved from the World Development…	[Lee, Jung Wan; Syah, Ahmad Mujafar] Boston Univ, Adm Sci Dept, Metropolitan Coll, 808 Commonwealth Ave, Boston, MA 02215 USA	Boston University	Lee, JW (corresponding author), Boston Univ, Adm Sci Dept, Metropolitan Coll, 808 Commonwealth Ave, Boston, MA 02215 USA.	jwlee119@bu.edu; syah@bu.edu								24	26											AUG	2018	5	3
J	Niavis, S; Tsiotas, D				Niavis, Spyros; Tsiotas, Dimitrios			Decomposing the price of the cruise product into tourism and transport attributes: Evidence from the Mediterranean market	TOURISM MANAGEMENT			English	Article						Hedonic price modeling; Cruise network; Pricing strategy; Cruise companies	HEDONIC PRICE; COMPLEX NETWORK; CHOICE; MODEL; SHIP	The price composition of the cruise product is described by a high level of complexity, since it incorporates both tourist and transport dimensions. Despite that research on cruise sector is advancing, the international literature still lacks of studies focusing explicitly on the composition of cruise product's price. Within this concept, this paper decomposes the price of cruise packages into to…	[Niavis, Spyros; Tsiotas, Dimitrios] Univ Thessaly, Dept Planning & Reg Dev, Sch Engn, Volos 38334, Volos, Greece	University of Thessaly	Tsiotas, D (corresponding author), Univ Thessaly, Dept Planning & Reg Dev, Sch Engn, Volos 38334, Volos, Greece.	spniavis@uth.gr; tsiotas@uth.gr								24	24											AUG	2018	67
J	Del Chiappa, G; Lorenzo-Romero, C; Gallarza, M				Del Chiappa, Giacomo; Lorenzo-Romero, Carlota; Gallarza, Martina			Host community perceptions of cruise tourism in a homeport: A cluster analysis	JOURNAL OF DESTINATION MARKETING & MANAGEMENT			English	Article						Cruise development; Community-based tourism; Socio-demographic characteristics; Homeport; Mediterranean; Spain	RESIDENTS PERCEPTIONS; ATTITUDES; SUSTAINABILITY; MANAGEMENT; VISITORS; IMPACTS; ISSUES	This study applies a factor-cluster analysis to a sample of 321 residents in the city of Valencia based on their perceptions of the impacts of cruises on their city. Three clusters of residents were identified, namely 'pessimists', 'cautious supporters' and 'optimists'. Overall, the findings reveal that most respondents doubt the magnitude of positive impact in terms of welfare, social, economic …	[Del Chiappa, Giacomo] Univ Sassari, Dept Econ & Business, Sassari, Italy; [Del Chiappa, Giacomo] CRENoS, Sassari, Italy; [Lorenzo-Romero, Carlota] Univ Castilla La Mancha, Dept Mkt, Plaza Univ 1, Albacete 02071, Spain; [Gallarza, Martina] Univ Valencia, Dept Mkt, Avda Tarongers S-N, Valencia 46018, Spain; [Del Chiappa, Giacomo] Univ Johannesburg, Sch Tourism & Hospitality, Johannesburg, South Af…	University of Sassari; Universidad de Castilla-La Mancha; University of Valencia; University of Johannesburg	Del Chiappa, G (corresponding author), Univ Sassari, Dept Econ & Business, Sassari, Italy.; Del Chiappa, G (corresponding author), CRENoS, Sassari, Italy.; Del Chiappa, G (corresponding author), Univ Johannesburg, Sch Tourism & Hospitality, Johannesburg, South Africa.	gdelchiappa@uniss.it								24	24											MAR	2018	7
J	Duan, JH; Xie, CW; Morrison, AM				Duan, Jiahui; Xie, Chaowu; Morrison, Alastair M.			Tourism Crises and Impacts on Destinations: A Systematic Review of the Tourism and Hospitality Literature	JOURNAL OF HOSPITALITY & TOURISM RESEARCH			English	Review						tourism crisis; regional distribution; crisis impacts; synergistic factors; globalization; bibliometric analysis; content analysis	GLOBAL ECONOMIC-CRISIS; DISASTER MANAGEMENT; FINANCIAL CRISIS; RISK PERCEPTION; WORLD RECESSION; SECURITY FORCES; REFUGEE CRISIS; PERCEIVED RISK; IMAGE REPAIR; SAFETY	Tourism crises are important events affecting the development of destinations. However, the academic community lacks adequate knowledge from the accumulated literature on the classification attributes, spatial distribution, and impact structure of global tourism crises. This research analyzed 302 articles related to tourism crises from 1991 to 2020 drawn from the Social Sciences Citation Index da…	[Duan, Jiahui; Xie, Chaowu] Huaqiao Univ, Coll Tourism, Quanzhou, Fujian, Peoples R China; [Morrison, Alastair M.] Natl Kaohsiung Univ Hospitality & Tourism, Int Coll, Kaohsiung, Taiwan	Huaqiao University; National Kaohsiung University of Hospitality & Tourism	Xie, CW (corresponding author), Huaqiao Univ, Coll Tourism, Quanzhou, Fujian, Peoples R China.	duanjiahui129@163.com; xiecwu@126.com; alastair@belletourism.com								23	23											MAY	2022	46	4
J	Chun, J; Kim, CK; Kim, GS; Jeong, J; Lee, WK				Chun, Joungyoon; Kim, Choong-Ki; Kim, Gang Sun; Jeong, JuYoung; Lee, Woo-Kyun			Social big data informs spatially explicit management options for national parks with high tourism pressures	TOURISM MANAGEMENT			English	Article						Nature-based tourism; Tourism pressure; Protected area; Social big data; Management policy	PUBLIC-PARTICIPATION GIS; HOME-RANGE; BIODIVERSITY; VALUES; MEDIA; VISITATION; LANDSCAPE; AREAS; LAND	Nature-based tourism in protected areas is an easily experienced ecosystem service that humans enjoy, but it acts as tourism pressures on ecosystem. Some park managers, however, lack an understanding of the spatial distribution and ecological impact of these pressures. We analyzed the size and spatial distribution of these pressures in Korean national parks, using visitor statistics and social bi…	[Chun, Joungyoon; Kim, Choong-Ki; Kim, Gang Sun] Korea Environm Inst, 8 11F,Bldg B,370 Sicheong Daero, Sejong 30147, South Korea; [Jeong, JuYoung] Korea Natl Pk Serv, Natl Pk Res Inst, Int Bldg B 2F,1 Bakramhoe Gil, Yeosu Si, Jeollanam Do, South Korea; [Lee, Woo-Kyun] Korea Univ, Dept Environm Sci & Ecol Engn, 145 Anam Ro, Seoul 02841, South Korea	Korea Environment Institute (KEI); Korea University	Kim, CK (corresponding author), Korea Environm Inst, 8-11F,Bldg B,370 Sicheong Daero, Sejong Si 30147, South Korea.	jychun@kei.re.kr; ckkim@kei.re.kr; gskim@kei.re.kr; aqua02@knps.or.kr; leewk@korea.ac.kr								23	24											DEC	2020	81
J	Tecel, A; Katircioglu, S; Taheri, E; Bekun, FV				Tecel, Ayhan; Katircioglu, Salih; Taheri, Elham; Bekun, Festus Victor			Causal interactions among tourism, foreign direct investment, domestic credits, and economic growth: evidence from selected Mediterranean countries	PORTUGUESE ECONOMIC JOURNAL			English	Article						Tourism; FDI; Granger causality; Mediterranean region	FINANCIAL DEVELOPMENT; BOUNDS TEST; INTERNATIONAL TOURISM; HYPOTHESIS; FDI; TURKEY; CHOICE; TRADE; TESTS; NEXUS	This study explores the nexus between tourism and economic growth in countries bordering the Mediterranean Sea while controlling for foreign direct investment and domestic credits as additional variables within a multivariate panel framework. Empirical evidence is based on annual data from 1995 to 2016 for a panel of 14 selected countries around the Mediterranean Sea region. The findings from the…	[Tecel, Ayhan] Eastern Mediterranean Univ, Sch Comp & Technol, Fac Tourism, POB 99628,Via Mersin 10, Famagusta, North Cyprus, Turkey; [Tecel, Ayhan] Eastern Mediterranean Univ, Sch Comp & Technol, Dept Accounting & Taxat Applicat, POB 99628,Via Mersin 10, Famagusta, North Cyprus, Turkey; [Katircioglu, Salih] Eastern Mediterranean Univ, Dept Banking & Finance, POB 99628,Via Mersin 10, Famagusta, N…	Eastern Mediterranean University; Eastern Mediterranean University; Eastern Mediterranean University; Eastern Mediterranean University; Istanbul Gelisim University; South Ural State University	Taheri, E (corresponding author), Eastern Mediterranean Univ, Dept Econ, POB 99628,Via Mersin 10, Famagusta, North Cyprus, Turkey.; Bekun, FV (corresponding author), Istanbul Gelisim Univ, Fac Econ Adm & Social Sci, Istanbul, Turkey.; Bekun, FV (corresponding author), South Ural State Univ, Sch Econ & Management, Dept Accounting Anal & Audit, 76 Lenin Aven, Chelyabinsk 454080, Russia.	ayhan.tecel@emu.edu.tr; salihk@emu.edu.tr; elham.taheri@emu.edu.tr; fbekun@gelisim.edu.tr								23	23											SEP	2020	19	3
J	Navarro-Ruiz, S; Casado-Diaz, AB; Ivars-Baidal, J				Navarro-Ruiz, Sandra; Casado-Diaz, Ana B.; Ivars-Baidal, Josep			Cruise tourism: the role of shore excursions in the overcrowding of cities	INTERNATIONAL JOURNAL OF TOURISM CITIES			English	Article						Cruise tourism; Cruise tourist hinterland; Overcrowding; Shore excursions; Urban cruise visitors; Visitor flows management	PASSENGERS; SUSTAINABILITY; STAKEHOLDERS; PERCEPTIONS; HOMEPORT; ISSUES; IMPACT; PORTS	Purpose - The purpose of this paper is to provide a deeper understanding of the relevance of shore excursions in the distribution of cruise passenger flows; an approach which has been overlooked by many studies on cruise tourism. Specifically, the paper focuses on two destinations: Barcelona, a mature cruise destination suffering from the impact of overcrowding; and Valencia, an emerging cruise d…	[Navarro-Ruiz, Sandra; Ivars-Baidal, Josep] Univ Alicante, Tourism Res Inst, Alicante, Spain; [Casado-Diaz, Ana B.] Univ Alicante, Dept Mkt, Alicante, Spain	Universitat d'Alacant; Universitat d'Alacant	Navarro-Ruiz, S (corresponding author), Univ Alicante, Tourism Res Inst, Alicante, Spain.	sandra.navarro@ua.es								23	23												2020	6	1
J	Wang, WY; Liu, JL; Innes, JL				Wang, Weiye; Liu, Jinlong; Innes, John L.			Conservation equity for local communities in the process of tourism development in protected areas: A study of Jiuzhaigou Biosphere Reserve, China	WORLD DEVELOPMENT			English	Article						Asia; China; Equity; Justice; Conservation; Tourism	ENVIRONMENTAL JUSTICE; MANAGEMENT; POLICY; RIGHTS; INEQUALITY; GOVERNANCE; INSIGHTS	China has built a large Protected Areas (PA) system with more than 2700 PM. This has occurred in a modern, industrialized economy in a highly populated country, and the designation of PM has had significant impacts on local people. Equitable sharing of responsibilities and benefits arising from biodiversity conservation with local/indigenous people is important, especially for countries such as C…	[Wang, Weiye; Innes, John L.] Univ British Columbia, Fac Forestry, Vancouver, BC V6T 1Z4, Canada; [Liu, Jinlong] Renmin Univ China, Sch Agr Econ & Rural Dev, Beijing 100872, Peoples R China	University of British Columbia; Renmin University of China	Liu, JL (corresponding author), Renmin Univ China, Sch Agr Econ & Rural Dev, Beijing 100872, Peoples R China.	wwywangweiye@gmail.com; liujinlong@ruc.edu.cn; john.innes@ubc.ca								23	25											DEC	2019	124
J	Liu, Y; Shi, J				Liu, Yang; Shi, Jing			How inter-city high-speed rail influences tourism arrivals: evidence from social media check-in data	CURRENT ISSUES IN TOURISM			English	Article						high-speed rail; tourism arrivals; social media check-in data; nonlinear regression; China	EMPIRICAL-EVIDENCE; REGIONAL TOURISM; CHINA; DESTINATION; IMPACT	This paper attempts to investigate the impacts of inter-city high-speed rail (HSR) on tourism arrivals by employing a novel data of check-ins generated from social media. This type of check-in data collected in a case study (Hangzhou, China) reveals its high correlation with tourism activities and is feasible to act as a proxy of real tourism arrivals. A nonlinear regression model is developed to…	[Liu, Yang; Shi, Jing] Tsinghua Univ, Dept Civil Engn, Beijing 100084, Peoples R China	Tsinghua University	Shi, J (corresponding author), Tsinghua Univ, Dept Civil Engn, Beijing 100084, Peoples R China.	jingshi@tsinghua.edu.cn								23	23											MAY 28	2019	22	9
J	Sugimoto, K; Ota, K; Suzuki, S				Sugimoto, Koun; Ota, Kei; Suzuki, Shohei			Visitor Mobility and Spatial Structure in a Local Urban Tourism Destination: GPS Tracking and Network Analysis	SUSTAINABILITY			English	Article						visitor mobility; urban tourism; spatial structure; GPS tracking; network analysis; Ueno district	MOVEMENT PATTERNS; BEHAVIOR; CENTRALITY; TECHNOLOGIES; SPACE; GIS; 1ST	Visitor mobility is an important element for facilitating sustainable local economics and management in urban tourism destinations. Research on visitor mobility often focuses on the patterns and structures of spatial visitor behavior and the factors that influence them. This study examines the relationship between visitor mobility and urban spatial structures through an exploratory analysis of vi…	[Sugimoto, Koun; Ota, Kei; Suzuki, Shohei] Tokyo Metropolitan Univ, Dept Tourism Sci, Grad Sch Urban Environm Sci, 1-1 Minamiohsawa, Hachioji, Tokyo 1920397, Japan	Tokyo Metropolitan University	Sugimoto, K (corresponding author), Tokyo Metropolitan Univ, Dept Tourism Sci, Grad Sch Urban Environm Sci, 1-1 Minamiohsawa, Hachioji, Tokyo 1920397, Japan.	koun.sugimoto@gmail.com; kei_ota@tmu.ac.jp; s.suzuki19900909@gmail.com								23	23											FEB 1	2019	11	3
J	Zuo, YF; Chen, H; Pan, JC; Si, YQ; Law, R; Zhang, M				Zuo, Yifan; Chen, Huan; Pan, Jincheng; Si, Yuqi; Law, Rob; Zhang, Mu			Spatial Distribution Pattern and Influencing Factors of Sports Tourism Resources in China	ISPRS INTERNATIONAL JOURNAL OF GEO-INFORMATION			English	Article						sports tourism; spatial distribution; geographic detector; influencing factors; China	WSR	Sports tourism is an emerging tourism product. In the sports and tourism industry, resource mining is the foundation that provides positive significance for theoretical support. This study takes China's sports tourism boutique projects as the study object, exploring its spatial distribution pattern through the average nearest neighbor index, kernel density, and spatial autocorrelation. On the str…	[Zuo, Yifan] Jinan Univ, Sch Management, Guangzhou 510632, Peoples R China; [Zuo, Yifan; Chen, Huan; Si, Yuqi; Zhang, Mu] Jinan Univ, Shenzhen Tourism Coll, Shenzhen 518053, Peoples R China; [Pan, Jincheng] Guizhou Univ Finance & Econ, Dept Phys Educ, Guiyang 550000, Peoples R China; [Law, Rob] Hong Kong Polytech Univ, Sch Hotel & Tourism Management, Hong Kong, Peoples R China	Jinan University; Jinan University; Guizhou University of Finance & Economics; Hong Kong Polytechnic University	Zhang, M (corresponding author), Jinan Univ, Shenzhen Tourism Coll, Shenzhen 518053, Peoples R China.	yifanzuo@stu2019.jnu.edu.cn; huanchen@stu2017.jnu.edu.cn; 1711621003@student.sus.edu.cn; s202036041024@stu2020.jnu.edu.cn; rob.law@polyu.edu.hk; zhangmu@jnu.edu.cn								22	22											JUL	2021	10	7
J	Birch, D; Memery, J				Birch, Dawn; Memery, Juliet			Tourists, local food and the intention-behaviour gap	JOURNAL OF HOSPITALITY AND TOURISM MANAGEMENT			English	Article						Tourists; Local food; Attitudes; Intention-behaviour gap; Purchase barriers and drivers	CONSUMERS PERCEPTIONS; CULINARY TOURISM; DESTINATION; SERVICESCAPES; CONSUMPTION; ATTRACTION; IMPACT	Food tourism is a growing phenomenon with a particular emphasis on experiencing authentic and traditional local foods, which provides a vehicle for local producers and service providers to develop regional identities, enhance environmental awareness, and conserve traditional ways of life. However, past research indicates that whilst many tourists are interested in local food and drink, a number d…	[Birch, Dawn] Univ Sunshine Coast, Fac Arts Business & Law, Sch Business, 90 Sippy Downs Dr, Sippy Downs, Qld 4556, Australia; [Memery, Juliet] Bournemouth Univ, Fac Management, Execut Business Ctr, Business Sch, 89 Holdenhurst Rd, Bournemouth BH8 8EB, Dorset, England	University of the Sunshine Coast; Bournemouth University	Memery, J (corresponding author), Bournemouth Univ, Fac Management, Execut Business Ctr, Business Sch, 89 Holdenhurst Rd, Bournemouth BH8 8EB, Dorset, England.	dbirch@usc.edu.au; jmemery@bournemouth.ac.uk								22	23											JUN	2020	43
J	Hamidi, F; Gharneh, NS; Khajeheian, D				Hamidi, Fatemeh; Gharneh, Naser Shams; Khajeheian, Datis			A Conceptual Framework for Value Co-Creation in Service Enterprises (Case of Tourism Agencies)	SUSTAINABILITY			English	Article						value co-creation; service sector; value risk; value inception; value conception; platform; product; service innovation; tourism industry	INTENSIVE BUSINESS SERVICES; CUSTOMER-PERCEIVED VALUE; RESOURCE INTEGRATION; MEDIA ENTREPRENEURSHIP; SHARING ECONOMY; DOMINANT LOGIC; SOCIAL MEDIA; WEB 2.0; INNOVATION; COPRODUCTION	Traditional companies used to design products, evaluate marketing messages, and control product distribution channels with a low level of customer contribution. Nonetheless, with the advancements in communication and information technologies, the interaction between customers and company is much higher compared to the past, and it is no longer solely controlled by the companies; thus, users can n…	[Hamidi, Fatemeh; Gharneh, Naser Shams] AmirKabir Univ Technol, Dept Ind Engn & Management Syst, Tehran 1591634311, Iran; [Khajeheian, Datis] Univ Tehran, Dept Business Management, Fac Management, Tehran 141556311, Iran; [Khajeheian, Datis] Aalborg Univ, Ctr Commun Media & Informat Technol, DK-2450 Copenhagen, Denmark	Amirkabir University of Technology; University of Tehran; Aalborg University	Gharneh, NS (corresponding author), AmirKabir Univ Technol, Dept Ind Engn & Management Syst, Tehran 1591634311, Iran.	hamidi135@aut.ac.ir; nshams@aut.ac.ir; khajeheian@ut.ac.ir								22	22											JAN	2020	12	1
J	Yoopetch, C; Nimsai, S				Yoopetch, Chanin; Nimsai, Suthep			Science Mapping the Knowledge Base on Sustainable Tourism Development, 1990-2018	SUSTAINABILITY			English	Review						sustainable tourism development; tourism sustainability; tourism development; science mapping; bibliometric review; systematic review of research	MIXED METHODS; MANAGEMENT; ECOTOURISM; ATTITUDES; ISSUES; CONSERVATION; HOSPITALITY; DESTINATION; INDICATORS; AUSTRALIA	Robust literature on sustainable tourism development has emerged globally both in economically developed and emerging economies. Over the past several decades, policymakers and business practitioners increasingly acknowledge that the long-term development and sustainability of tourism destinations require clear guidelines and direction. The impetus for sustainable tourism development has become e…	[Yoopetch, Chanin; Nimsai, Suthep] Mahidol Univ, Coll Management, Ctr Res Sustainable Dev, 69 Vipavadee Rangsit Rd, Bangkok 10400, Thailand	Mahidol University	Yoopetch, C (corresponding author), Mahidol Univ, Coll Management, Ctr Res Sustainable Dev, 69 Vipavadee Rangsit Rd, Bangkok 10400, Thailand.	chaninyoo@gmail.com								22	22											JUL 1	2019	11	13
J	Katircioglu, S; Cizreliogullari, MN; Katircioglu, S				Katircioglu, Setareh; Cizreliogullari, Mehmet Necati; Katircioglu, Salih			Estimating the role of climate changes on international tourist flows: evidence from Mediterranean Island States	ENVIRONMENTAL SCIENCE AND POLLUTION RESEARCH			English	Article						Climate change; Carbon emissions; Tourism; Islands	ENERGY-CONSUMPTION; ECONOMIC-GROWTH; BOUNDS TEST; EMISSIONS	This article examines the role of climate change on tourist flows to Malta, Cyprus (north), and Cyprus (south) which are major tourist destinations in the Mediterranean. Results from time series analyses reveal that climate change positively impacts on foreign tourist flows to these island states. Thus, this finding is reasonable where we argue that global warming leads to increases in internatio…	[Katircioglu, Setareh] Univ Kyrenia, Dept Banking & Finance, Via Mersin 10, Kyrenia, Northern Cyprus, Turkey; [Cizreliogullari, Mehmet Necati] Eastern Mediterranean Univ, Fac Tourism, Via Mersin 10, TR-99628 Famagusta, Northern Cyprus, Turkey; [Katircioglu, Salih] Eastern Mediterranean Univ, Dept Banking & Finance, Via Mersin 10, TR-99628 Famagusta, Northern Cyprus, Turkey	Eastern Mediterranean University; Eastern Mediterranean University	Katircioglu, S (corresponding author), Eastern Mediterranean Univ, Dept Banking & Finance, Via Mersin 10, TR-99628 Famagusta, Northern Cyprus, Turkey.	setareh.katircioglu@kyrenia.edu.tr; mehmet.cizreli@emu.edu.tr; salihk@emu.edu.tr								22	23											MAY	2019	26	14
J	Sanchez-Fernandez, R; Iniesta-Bonillo, MA; Cervera-Taulet, A				Sanchez-Fernandez, Raquel; Angeles Iniesta-Bonillo, M.; Cervera-Taulet, Amparo			Exploring the concept of perceived sustainability at tourist destinations: a market segmentation approach	JOURNAL OF TRAVEL & TOURISM MARKETING			English	Article						Perceived sustainability; conceptual framework; multidimensionality; tourist; destination; segmentation; sustainability strategies; latent class analysis; Latent Gold; Mediterranean region	ENVIRONMENTAL SUSTAINABILITY; PERCEPTIONS; VISITORS; SATISFACTION; DIMENSIONS; COMMUNITY; CONSUMERS; EMOTIONS; BEHAVIOR; MODEL	The concept of sustainability as perceived by tourists has rarely been studied and much less considered as a basis for segmentation. This article provides a conceptual framework based on tourists' perception of sustainability policies at destinations and a multidimensional measure for this construct. An empirical analysis at five Mediterranean destinations validated the conceptual proposal and pr…	[Sanchez-Fernandez, Raquel; Angeles Iniesta-Bonillo, M.] Univ Almeria, Dept Econ & Business, Ctra Sacramento S-N, E-04120 Almeria, Spain; [Cervera-Taulet, Amparo] Univ Valencia, Dept Mkt, Valencia, Spain	Universidad de Almeria; University of Valencia	Sanchez-Fernandez, R (corresponding author), Univ Almeria, Dept Econ & Business, Ctra Sacramento S-N, E-04120 Almeria, Spain.	raquel.sanchez@ual.es								22	22											FEB 12	2019	36	2
J	Du, YC; Zhang, MX; Ling, HF; Zheng, YJ				Du, Yi-Chen; Zhang, Min-Xia; Ling, Hai-Feng; Zheng, Yu-Jun			Evolutionary Planning of Multi-UAV Search for Missing Tourists	IEEE ACCESS			English	Article						Unmanned aerial vehicle (UAV); path planning; discrete-time optimization; evolutionary algorithms	GAUSSIAN MIXTURE MODEL; OPTIMIZATION; ALGORITHM; TARGET	In recent years, there have been increasing reports of missing tourists around the world. The use of unmanned aerial vehicles (UAVs) can significantly improve the performance of search and rescue operations. However, planning the search paths of UAVs can be a highly complex optimization problem, and one of the most challenging tasks in the problem formulation is the estimation of target location …	[Du, Yi-Chen; Zhang, Min-Xia; Zheng, Yu-Jun] Zhejiang Univ Technol, Coll Comp Sci & Technol, Hangzhou 310023, Zhejiang, Peoples R China; [Ling, Hai-Feng] PLA Univ Army Engn, Coll Field Engn, Nanjing 210007, Jiangsu, Peoples R China; [Zheng, Yu-Jun] Hangzhou Normal Univ, Inst Serv Engn Informat Sci & Engn, Hangzhou 311121, Zhejiang, Peoples R China	Zhejiang University of Technology; Hangzhou Normal University	Zheng, YJ (corresponding author), Zhejiang Univ Technol, Coll Comp Sci & Technol, Hangzhou 310023, Zhejiang, Peoples R China.; Zheng, YJ (corresponding author), Hangzhou Normal Univ, Inst Serv Engn Informat Sci & Engn, Hangzhou 311121, Zhejiang, Peoples R China.	yujun.zheng@computer.org								22	22												2019	7
J	Zeng, BD				Zeng, Bindan			Pattern of Chinese tourist flows in Japan: a Social Network Analysis perspective	TOURISM GEOGRAPHIES			English	Article						Tourist flow; node structure; network pattern; Social Network Analysis; Chinese; Japan	MOVEMENT PATTERNS; SPATIAL-PATTERNS; TRAVEL; DESTINATIONS; PARK; GPS	Social Network Analysis (SNA) has been introduced into tourism and hospitality research. However, little research has specifically addressed the structural pattern of tourist flow network. Chinese travelers to Japan keep increasing and become the largest market for Japan's inbound tourism. In order to understand the pattern of Chinese tourist flows in Japan, 430 itineraries from travel services a…	[Zeng, Bindan] Univ Tsukuba, Grad Sch Life & Environm Sci, Reg Geog, Tsukuba, Ibaraki, Japan	University of Tsukuba	Zeng, BD (corresponding author), Univ Tsukuba, Grad Sch Life & Environm Sci, Reg Geog, Tsukuba, Ibaraki, Japan.	zengbindan@hotmail.com								22	27											OCT 20	2018	20	5
J	Lee, Y; Kim, I				Lee, Yuan; Kim, Insin			Change and stability in shopping tourist destination networks: The case of Seoul in Korea	JOURNAL OF DESTINATION MARKETING & MANAGEMENT			English	Article						Shopping tourists' movement; Gini coefficients; Power-law distributions; Network analysis; Destination management	POWER-LAW; PATTERNS; BEHAVIOR; MARKETS	Despite the importance of shopping tourists in tourism destinations, the examination of the movements of this lucrative segment is insufficient. This study aims to analyze attractions networks in the Seoul Capital Area that are selected by shopping tourists, as well as to identify whether their attraction networks are stable or dynamic. Specifically, the centralities and the spatial structure of …	[Lee, Yuan; Kim, Insin] Pusan Natl Univ, Dept Tourism & Convent, 63 Beon Gil, Busan 609735, South Korea	Pusan National University	Kim, I (corresponding author), Pusan Natl Univ, Dept Tourism & Convent, 63 Beon Gil, Busan 609735, South Korea.	totitre@hanmail.net; insinkim@pusan.ac.kr								22	24											SEP	2018	9
J	Persson-Fischer, U; Liu, SQ				Persson-Fischer, Ulrika; Liu, Shuangqi			The Impact of a Global Crisis on Areas and Topics of Tourism Research	SUSTAINABILITY			English	Article						COVID-19; literature review; tourism research; sustainable tourism	LITERATURE-REVIEWS	Tourism research has placed considerable emphasis on the pandemic and its impact, which is not surprising given the impact of the pandemic on tourism. However, what specifically do tourism scholars write about the pandemic and its consequences for tourism? What new insights does the literature on COVID-19 provide to guide our practice in sustainable tourism? The pandemic can be seen as a sustaina…	[Persson-Fischer, Ulrika; Liu, Shuangqi] Uppsala Univ, Dept Civil & Ind Engn, S-75236 Uppsala, Sweden	Uppsala University	Liu, SQ (corresponding author), Uppsala Univ, Dept Civil & Ind Engn, S-75236 Uppsala, Sweden.	Ulrika.persson-fischer@angstrom.uu.se; shuangqi.liu@angstrom.uu.se								21	21											JAN	2021	13	2
J	Grelaud, M; Ziveri, P				Grelaud, Michael; Ziveri, Patrizia			The generation of marine litter in Mediterranean island beaches as an effect of tourism and its mitigation	SCIENTIFIC REPORTS			English	Article							DEBRIS; ACCUMULATION; ABUNDANCE; POLLUTION; PLASTICS; SEA	The Mediterranean Sea and its coastal systems are threatened by intense anthropogenic pressures including rapid accumulation of marine litter by diverse human activities. The region, which is the world's leading touristic destination, has to face a seasonal increase of waste generation due to the seasonal influx of visitors. The beaches, extremely crowded during the summer, are particularly vulne…	[Grelaud, Michael; Ziveri, Patrizia] Univ Autonoma Barcelona UAB, Inst Environm Sci & Technol ICTA, Bellaterra, Spain; [Ziveri, Patrizia] Catalan Inst Res & Adv Studies ICREA, Barcelona, Spain	Autonomous University of Barcelona; ICREA	Grelaud, M (corresponding author), Univ Autonoma Barcelona UAB, Inst Environm Sci & Technol ICTA, Bellaterra, Spain.	michael.grelaud@uab.cat								21	21											NOV 23	2020	10	1
J	Sun, YY; Drakeman, D				Sun, Ya-Yen; Drakeman, Donald			Measuring the carbon footprint of wine tourism and cellar door sales	JOURNAL OF CLEANER PRODUCTION			English	Article						Wine tourism; Cellar door; Carbon emissions; Life cycle assessments; Australia	CLIMATE-CHANGE; ECO-EFFICIENCY; EMISSIONS; IMPACT; SUSTAINABILITY; VITICULTURE; INNOVATION; INTENSITY; FRAMEWORK; OPTIONS	The wine industry has been dedicating increasing efforts to considering the sustainability of the environment. Various approaches have been implemented to reduce the industry's carbon footprint. With over 40 million wine tourists globally, cellar door operations have become an important distribution channel, especially for the financial sustainability of small and medium-sized wineries, but this …	[Sun, Ya-Yen] Univ Queensland, Business Sch, St Lucia Campus, Brisbane, Qld 4072, Australia; [Drakeman, Donald] Univ Cambridge, Ctr Hlth Leadership & Enterprise, Trumpington St, Cambridge CB2 1AG, England; [Drakeman, Donald] Univ Notre Dame, Program Constitut Studies, Notre Dame, IN 46556 USA	University of Queensland; University of Cambridge; University of Notre Dame	Sun, YY (corresponding author), Univ Queensland, Business Sch, St Lucia Campus, Brisbane, Qld 4072, Australia.	y.sun@business.uq.edu.au; d.drakeman@jbs.cam.ac.uk								21	21											SEP 1	2020	266
J	Jiang, YH; Tian, GY; Wu, YQ; Mo, B				Jiang, Yonghong; Tian, Gengyu; Wu, Yiqi; Mo, Bin			Impacts of geopolitical risks and economic policy uncertainty on Chinese tourism-listed company stock	INTERNATIONAL JOURNAL OF FINANCE & ECONOMICS			English	Article						economic policy uncertainty; geopolitical risks; stock return; tourism	CONSISTENT NONPARAMETRIC TEST; MARKET RETURNS; EQUITY PREMIUM; CO-MOVEMENTS; SHOCKS; CAUSALITY; PREDICTABILITY; VOLATILITY; DEPENDENCE; SENTIMENT	This paper investigates how geopolitical risk (GPR) and economic policy uncertainty (EPU) impact the Chinese tourism stock return using the quantile-on-quantile method and causality-in-quantiles approach. Compared to the conventional linear regression model and the quantile regression, the quantile-on-quantile method can capture more factors of uncertainty and provide more accurate and detailed e…	[Jiang, Yonghong; Tian, Gengyu; Wu, Yiqi] Jinan Univ, Inst Finance, Guangzhou, Peoples R China; [Mo, Bin] Guangzhou Univ, Guangzhou Inst Int Finance, Guangzhou, Peoples R China	Jinan University; Guangzhou University	Mo, B (corresponding author), Guangzhou Univ, Guangzhou Higher Educ Mega Ctr, 230 Wai Huan Xi Rd, Guangzhou, Guangdong, Peoples R China.	jnumo2015@gmail.com								21	21											JAN	2022	27	1
J	Kim, S; Kang, Y				Kim, Songyi; Kang, Youngeun			Why do residents in an overtourism destination develop anti-tourist attitudes? An exploration of residents' experience through the lens of the community-based tourism	ASIA PACIFIC JOURNAL OF TOURISM RESEARCH			English	Article						Anti-tourist attitude; overtourism; community-based tourism; tourism policy; tourism development; gentrification	QUALITY-OF-LIFE; COLLABORATIVE GOVERNANCE; PARTICIPATION; PERCEPTIONS; EMPOWERMENT; ECOTOURISM; MANAGEMENT; EVOLUTION; CONFLICT; NIMBY	The anti-tourist attitude of residents at destinations experiencing overtourism is a global issue. This study examines why such attitudes form through the lens of community-based tourism, based on Gamcheon Culture Village, South Korea. A qualitative approach, including in-depth interviews and observation, is employed, and statistical and geographical analyses are included. The results show that t…	[Kim, Songyi] Korea Culture & Tourism Inst, Seoul, South Korea; [Kang, Youngeun] Siteplanning Urban Architect Grp, Busan Si, South Korea; [Kang, Youngeun] Korea Maritime Inst, 26,Haeyang Ro 301beon Gil, Busan 49111, South Korea	Korea Maritime Institute	Kang, Y (corresponding author), Korea Maritime Inst, 26,Haeyang Ro 301beon Gil, Busan 49111, South Korea.	jiyoon8936@gmail.com								21	23											AUG 2	2020	25	8
J	Baggio, R				Baggio, Rodolfo			Tourism destinations: A universality conjecture based on network science	ANNALS OF TOURISM RESEARCH			English	Article						Network science; Tourism systems; Destination structure; Destination design; Universality	POWER-LAW DISTRIBUTIONS; COMPLEX NETWORKS; SOCIAL NETWORKS; HIERARCHICAL STRUCTURE; STATISTICAL PHYSICS; KNOWLEDGE TRANSFER; HOTEL PERFORMANCE; CENTRALITY; SYSTEMS; FRAMEWORK	The structural characteristics of a tourism destination are of crucial importance since they influence its dynamic behavior. Many studies have shown that destinations have apparently similar topologies. The question posited in this paper is to what extent does this similarity hold, and whether these topologies can be considered as a universal trait. This study reanalyzes available data to test th…	[Baggio, Rodolfo] Bocconi Univ, Dondena Ctr Res Social Dynam & Publ Policy, Via Rontgen 1, I-20136 Milan, Italy; [Baggio, Rodolfo] Natl Res Tomsk Polytech Univ, 30 Lenin Ave, Tomsk 634050, Russia	Bocconi University; Tomsk Polytechnic University	Baggio, R (corresponding author), Bocconi Univ, Dondena Ctr Res Social Dynam & Publ Policy, Via Rontgen 1, I-20136 Milan, Italy.; Baggio, R (corresponding author), Natl Res Tomsk Polytech Univ, 30 Lenin Ave, Tomsk 634050, Russia.	rodolfo.baggio@unibocconi.it								21	22											MAY	2020	82
J	Li, DM; Deng, LB; Cai, ZM				Li, Daming; Deng, Lianbing; Cai, Zhiming			Statistical analysis of tourist flow in tourist spots based on big data platform and DA-HKRVM algorithms	PERSONAL AND UBIQUITOUS COMPUTING			English	Article						Tourism culture; Big data technology; DA-HKRVM algorithm; Intelligent tourism	SPACE	In the context of economic globalization, the rapid transmission of network information, people's attention to tourism culture perspective has changed significantly; new and popular tourism projects are more favored. In order to avoid large-scale crowding and waste of resources in tourist attractions, it is a hot topic in the field of tourism to study the spatial and temporal distribution of tour…	[Li, Daming; Deng, Lianbing] Postdoctoral Res Ctr Zhuhai Hengqin Sci & Technol, Macau 519031, Peoples R China; [Li, Daming; Cai, Zhiming] City Univ Macau, Inst Data Sci, Macau 999078, Peoples R China	City University of Macau	Deng, LB (corresponding author), Postdoctoral Res Ctr Zhuhai Hengqin Sci & Technol, Macau 519031, Peoples R China.	denglb@csu.edu.cn								21	23											FEB	2020	24	1
J	Pulido-Fernandez, JI; Casado-Montilla, J; Carrillo-Hidalgo, I				Ignacio Pulido-Fernandez, Juan; Casado-Montilla, Jairo; Carrillo-Hidalgo, Isabel			Introducing olive-oil tourism as a special interest tourism	HELIYON			English	Article						Olive-oil tourism; Special interest tourism; General interest tourism; Tourism; Tourism industry; Tourism management; Research and development		Olive-oil tourism is an emerging tourism typology that is especially developing in the Mediterranean basin, though successful cases also exist in other regions of the world. The main motivation underlying olive-oil tourism demand is the desire to learn about and enjoy the world of olives and olive oil. The objective of this article is to characterise this new tourism typology and identify its mai…	[Ignacio Pulido-Fernandez, Juan] Univ Jaen, Dept Econ, Lab Anal & Innovat Tourism LAInnTUR, Jaen, Spain; [Casado-Montilla, Jairo] Univ Jaen, Lab Anal & Innovat Tourism LAInnTUR, Jaen, Spain; [Carrillo-Hidalgo, Isabel] Univ Jaen, Lab Anal & Innovat Tourism LAInnTUR, Dept Financial Econ & Accounting, Jaen, Spain	Universidad de Jaen; Universidad de Jaen; Universidad de Jaen	Pulido-Fernandez, JI (corresponding author), Univ Jaen, Dept Econ, Lab Anal & Innovat Tourism LAInnTUR, Jaen, Spain.	jipulido@ujaen.es								21	21											DEC	2019	5	12
J	Niavis, S; Tsiotas, D				Niavis, Spyros; Tsiotas, Dimitrios			Assessing the tourism performance of the Mediterranean coastal destinations: A combined efficiency and effectiveness approach	JOURNAL OF DESTINATION MARKETING & MANAGEMENT			English	Article						Data envelopment analysis; Entropy index; Tourism pressures; Tourism benefits; Service quality; Destination fame	SUSTAINABLE TOURISM; COMPETITIVENESS; EXPENDITURE; INDICATORS; BOOTSTRAP; STATE	This paper assesses the comparative performance of the Mediterranean coastal destinations using data envelopment analysis, considering both the efficiency and effectiveness dimensions. The analysis does not only provide a benchmarking framework for the destinations, but a framework to reveal, in a comparative context, the trade-offs between efficiency and effectiveness, the sources of inefficienc…	[Niavis, Spyros; Tsiotas, Dimitrios] Univ Thessaly, Dept Planning & Reg Dev, Volos 38334, Volos, Greece	University of Thessaly	Tsiotas, D (corresponding author), Univ Thessaly, Dept Planning & Reg Dev, Volos 38334, Volos, Greece.	spniavis@uth.gr; tsiotas@uth.gr								21	22											DEC	2019	14
J	Mandic, A; Pranicevic, DG				Mandic, Ante; Pranicevic, Daniela Garbin			Progress on the role of ICTs in establishing destination appeal Implications for smart tourism destination development	JOURNAL OF HOSPITALITY AND TOURISM TECHNOLOGY			English	Review						ICT; Hospitality; Tourism research; Information and communication technology; Destination appeal; Smart destination	SOCIAL MEDIA; AUGMENTED REALITY; COMMUNICATION TECHNOLOGIES; INFORMATION-TECHNOLOGY; PARK VISITORS; HOSPITALITY; TRAVEL; HOTELS; CITIES; EXPERIENCES	Purpose This paper aims to analyse the role of information and communication technologies (ICTs) in establishing destination appeal and reflect on the implications for smart tourism destination development. The focus is on identifying and analysing technological solutions by considering six elements shaping tourism destination appeal, namely, attractions, public and private amenities, accessibili…	[Mandic, Ante] Univ Split, Fac Econ Business & Tourism, Dept Tourism & Econ, Split, Croatia; [Pranicevic, Daniela Garbin] Univ Split, Fac Econ Business & Tourism, Dept Business Informat, Split, Croatia	University of Split; University of Split	Mandic, A (corresponding author), Univ Split, Fac Econ Business & Tourism, Dept Tourism & Econ, Split, Croatia.	ante.mandic@efst.hr; daniela@efst.hr								21	23											NOV 27	2019	10	4
J	Biagi, B; Ladu, MG; Meleddu, M; Royuela, V				Biagi, Bianca; Ladu, Maria Gabriela; Meleddu, Marta; Royuela, Vicente			Tourism and the city: The impact on residents' quality of life	INTERNATIONAL JOURNAL OF TOURISM RESEARCH			English	Article						amenities; capabilities; functionings; quality of life; urban tourism	SATISFACTION; PERCEPTIONS; MANAGEMENT; HAPPINESS; SEASON; HAPPY	The present work investigates the relationship between tourism presence and perceptions of the urban quality of life (UQoL) of resident populations. This is currently a hot topic, because in many European cities, residents have started to voice concerns about mass tourism. An ad hoc questionnaire was designed and submitted to the resident populations of two Mediterranean destinations. Following a…	[Biagi, Bianca; Meleddu, Marta] Univ Sassari, Dipartimento Sci Econ & Aziendali DISEA, Sassari, Italy; [Biagi, Bianca; Meleddu, Marta] Univ Sassari, CRENoS, Sassari, Italy; [Biagi, Bianca] Gran Sasso Sci Inst, Laquila, Italy; [Ladu, Maria Gabriela] Univ Sassari, Dipartimento Giurisprudenza, Sassari, Italy; [Royuela, Vicente] Univ Barcelona, AQR IREA Res Grp, Barcelona, Spain	University of Sassari; University of Sassari; Gran Sasso Science Institute (GSSI); University of Sassari; University of Barcelona	Meleddu, M (corresponding author), Univ Sassari, Dept Econ & Business, Sassari, Italy.	mmeleddu@uniss.it								21	23											MAR	2020	22	2
J	Yang, Y; Li, D; Li, X				Yang, Yang; Li, Dong; Li, Xiang (Robert)			Public Transport Connectivity and Intercity Tourist Flows	JOURNAL OF TRAVEL RESEARCH			English	Article						Sina Weibo; gravity model; air transport; transport connectivity; high-speed rail; domestic tourist flows	HIGH-SPEED RAIL; REGIONAL TOURISM; GRAVITY MODEL; CHINA; INFRASTRUCTURE; DESTINATION; AIRLINES; IMPACTS; DEMAND; ACCESSIBILITY	In this study, we investigate how dyadic air and rail transport connectivity affects domestic tourist flows among 343 Chinese cities. Using geo-tagged Sina Weibo data to track tourists during China's National Day Golden Week in 2014, we estimate several gravity models with a negative binomial distribution. The estimation results suggest that air transport connectivity generally has a greater infl…	[Yang, Yang; Li, Xiang (Robert)] Temple Univ, Dept Tourism & Hospitality Management, 1810 N 13th St,Speakman Hall 111, Philadelphia, PA 19122 USA; [Li, Dong] Beijing Tsinghua Tongheng Urban Planning & Design, Innovat Ctr Technol, Beijing, Peoples R China	Pennsylvania Commonwealth System of Higher Education (PCSHE); Temple University	Yang, Y (corresponding author), Temple Univ, Dept Tourism & Hospitality Management, 1810 N 13th St,Speakman Hall 111, Philadelphia, PA 19122 USA.	yanggator@gmail.com								21	23											JAN	2019	58	1
J	Giaccio, V; Mastronardi, L; Marino, D; Giannelli, A; Scardera, A				Giaccio, Vincenzo; Mastronardi, Luigi; Marino, Davide; Giannelli, Agostino; Scardera, Alfonso			Do Rural Policies Impact on Tourism Development in Italy? A Case Study of Agritourism	SUSTAINABILITY			English	Article						diversification; CAP; RDP; subsidies; FADN	FARM; CHALLENGES; BENEFITS; ENGLAND; ISSUES; EUROPE; WALES; AREAS	This paper investigates how and to what extent European and national policies have financed Italian agritourism. It analyses financial support derived from the Common Agricultural Policy (CAP) (First and Second Pillar) and national and local subsidies. For this purpose, the authors have proposed a comparative analysis between Italian agritourism and farms without tourism activities, by stressing …	[Giaccio, Vincenzo; Mastronardi, Luigi] Univ Molise, Dept Econ, Via Sanctis, I-86100 Campobasso, Italy; [Marino, Davide; Giannelli, Agostino] Univ Molise, Dept Biosci & Terr, Cda Fonte Lappone 8, I-86090 Pesche, IS, Italy; [Scardera, Alfonso] Council Agr Res & Econ, Via Gianbattista Vico 4, I-86100 Campobasso, Italy	University of Molise; University of Molise; Consiglio per la Ricerca in Agricoltura e L'analisi Dell'economia Agraria (CREA)	Giaccio, V (corresponding author), Univ Molise, Dept Econ, Via Sanctis, I-86100 Campobasso, Italy.	giaccio@unimol.it; luigi.mastronardi@unimol.it; dmarino@unimol.it; giannelliagostino3@gmail.com; alfonso.scardera@crea.gov.it								21	21											AUG	2018	10	8
J	Jin, C; Cheng, JQ; Xu, J; Huang, ZF				Jin, Cheng; Cheng, Jianquan; Xu, Jing; Huang, Zhenfang			Self-driving tourism induced carbon emission flows and its determinants in well-developed regions: A case study of Jiangsu Province, China	JOURNAL OF CLEANER PRODUCTION			English	Article						Carbon emission; Self-driving tourism; Spatial pattern; Determinants; Geographically weighted regression; Jiangsu province	GREENHOUSE-GAS EMISSIONS; CLIMATE-CHANGE; ENERGY-CONSUMPTION; DIOXIDE EMISSIONS; FOOTPRINT; REDUCTION; IMPACT; TRAVEL; MODEL; SCENARIOS	Carbon emissions from the tourism industry are an important measure of the impact tourism has on the environment. Previous studies are predominantly focused on the static estimation of carbon emission from tourism transport. The effective estimation and analysis of carbon emission flows from self-driving tourism, and it's related determinants, has become increasingly important. Using expressway t…	[Jin, Cheng; Huang, Zhenfang] Nanjing Normal Univ, Sch Geog Sci, Nanjing 210023, Jiangsu, Peoples R China; [Jin, Cheng; Huang, Zhenfang] Jiangsu Ctr Collaborat Innovat Geog Informat Reso, Nanjing 210023, Jiangsu, Peoples R China; [Jin, Cheng; Huang, Zhenfang] Nanjing Normal Univ, Minist Educ, Key Lab Virtual Geog Environm, Nanjing 210023, Jiangsu, Peoples R China; [Cheng, Jianquan] Manchester Met…	Nanjing Normal University; Nanjing Normal University; Manchester Metropolitan University; Nanjing Xiaozhuang University	Xu, J (corresponding author), Nanjing Xiaozhuang Univ, Tourism & Social Adm Coll, Nanjing 211171, Jiangsu, Peoples R China.	jincheng@njnu.edu.cn; J.chen@mmu.ac.uk; xujing@njxzc.edu.cn; huangzhfang@njnu.edu.cn								21	23											JUN 10	2018	186
J	Xu, J; Yang, MS; Hou, CP; Lu, ZL; Liu, D				Xu, Juan; Yang, Mengsheng; Hou, Chaoping; Lu, Ziliang; Liu, Dan			Distribution of rural tourism development in geographical space: a case study of 323 traditional villages in Shaanxi, China	EUROPEAN JOURNAL OF REMOTE SENSING			English	Article						Rural tourism; traditional village; spatial distribution; development condition	SPATIAL-DISTRIBUTION; LAND; SUITABILITY; MANAGEMENT; LOCATION; REGION; AREAS	Spatial distribution of traditional village is the key factor for the sustainable development of rural tourism. Analyzing distribution characteristics and development conditions of traditional villages have profound implications for rural revitalization and all-for-one tourism. Firstly, this research introduced the characteristics and historic value of traditional villages in each region of Shaan…	[Xu, Juan; Yang, Mengsheng; Lu, Ziliang; Liu, Dan] Changan Univ, Architecture Sch, Xian 701165, Peoples R China; [Hou, Chaoping] Sichuan Agr, Architecture Sch, Du Jiangyan, Peoples R China	Chang'an University	Xu, J (corresponding author), Changan Univ, Architecture Sch, Xian 701165, Peoples R China.	xujuan0626@chd.edu.cn								20	21											MAR 12	2021	54
J	Alola, AA; Eluwole, KK; Alola, UV; Lasisi, TT; Avci, T				Alola, Andrew Adewale; Eluwole, Kayode Kolawole; Alola, Uju Violet; Lasisi, Taiwo Temitope; Avci, Turgay			Environmental quality and energy import dynamics The tourism perspective of the Coastline Mediterranean Countries (CMCs)	MANAGEMENT OF ENVIRONMENTAL QUALITY			English	Article						Tourism development; CO2; Coastline Mediterranean Countries; Energy import; PMG estimator	LED GROWTH HYPOTHESIS; RENEWABLE ENERGY; CARBON EMISSIONS; ERROR-CORRECTION; ECONOMIC-GROWTH; CAUSALITY; TRADE; CONSUMPTION; MITIGATION; SECURITY	Purpose The geographical location and the ambiance of the Coastline Mediterranean Countries (CMCs) advantageously present the region as a tourist destination with rich cultures. The paper aims to discuss this issue. Design/methodology/approach As such, this study investigates the dynamics of energy import and environmental quality in relation to international tourism development for nine CMCs ove…	[Alola, Andrew Adewale] Istanbul Gelisim Univ, Dept Econ & Finance, Istanbul, Turkey; [Eluwole, Kayode Kolawole; Lasisi, Taiwo Temitope; Avci, Turgay] Eastern Mediterranean Univ, Gazimagusa, Cyprus; [Alola, Uju Violet] Istanbul Gelisim Univ, Istanbul, Turkey	Istanbul Gelisim University; Eastern Mediterranean University; Istanbul Gelisim University	Alola, AA (corresponding author), Istanbul Gelisim Univ, Dept Econ & Finance, Istanbul, Turkey.	aadewale@gelisim.edu.tr; kayode.eluwole@emu.edu.tr; uvalola@gelisim.edu.tr; taiwo.lasisi@emu.edu.tr; turgay.avc@emu.edu.tr								20	20											NOV 20	2019	31	3
J	Kumar, GMK				Kumar, G. Mehul Krishna			Gastronomic tourism- A way of supplementing tourism in the Andaman & Nicobar Islands	INTERNATIONAL JOURNAL OF GASTRONOMY AND FOOD SCIENCE			English	Article						Gastronomic tourism; Sustainable development; Culture; Cuisine and Andaman and Nicobar Islands	FOOD; PERCEPTIONS	The purpose of this study is to analyze whether or not gastronomic tourism can be considered as a supplementary form of tourism for Andaman and Nicobar Islands. Further the study aims at analyzing the characteristics of tourist visiting the islands and their perspective about gastronomy in the islands. The methodology of research involved one hundred twenty six travelers on their visit to the And…	[Kumar, G. Mehul Krishna] Shri Venkateshwara Univ, Sch Management, Gajraula, Uttar Pradesh, India		Kumar, GMK (corresponding author), Shri Venkateshwara Univ, Sch Management, Gajraula, Uttar Pradesh, India.	gmehulkk@gmail.com								20	20											JUL	2019	16
J	Czortek, P; Delimat, A; Dyderski, MK; Zieba, A; Jagodzinski, AM; Jaroszewicz, B				Czortek, Patryk; Delimat, Anna; Dyderski, Marcin K.; Zieba, Antoni; Jagodzinski, Andrzej M.; Jaroszewicz, Bogdan			Climate change, tourism and historical grazing influence the distribution of Carex lachenalii Schkuhr - A rare arctic-alpine species in the Tatra Mts	SCIENCE OF THE TOTAL ENVIRONMENT			English	Article						Growing season prolongation; Trampling; Land-use change; Model species; Functional diversity; Competition; Vegetation patterns	VASCULAR PLANTS; RANGE SHIFTS; FUNCTIONAL DIVERSITY; VEGETATION CHANGE; MOUNTAIN SUMMITS; TREE LINE; LAND-USE; ALPS; IMPACT; CYPERACEAE	Mountain vegetation is highly specialized to harsh climatic conditions and therefore is sensitive to any change in environment. The rarest and most vulnerable plants occurring in alpine regions are expected to respond rapidly to environmental changes. An example of such a species is Carex lachenalii subsp. lachenalii Schkuhr, which occurs in Poland on only a few isolated sites in the Tatra Mts. T…	[Czortek, Patryk; Jaroszewicz, Bogdan] Univ Warsaw, Fac Biol, Bialowieza Geobot Stn, Sportowa 19, PL-17230 Bialowieza, Poland; [Delimat, Anna] Polish Acad Sci, W Szafer Inst Bot, Lubicz 46, PL-31512 Krakow, Poland; [Dyderski, Marcin K.; Jagodzinski, Andrzej M.] Polish Acad Sci, Inst Dendrol, Parkowa 5, PL-62035 Kornik, Poland; [Dyderski, Marcin K.; Jagodzinski, Andrzej M.] Poznan Univ Life Sci, F…	University of Warsaw; Polish Academy of Sciences; W. Szafer Institute of Botany of the Polish Academy of Sciences; Polish Academy of Sciences; Poznan University of Life Sciences	Czortek, P (corresponding author), Univ Warsaw, Fac Biol, Bialowieza Geobot Stn, Sportowa 19, PL-17230 Bialowieza, Poland.	patrykczortek@biol.uw.edu.pl								20	21											MAR 15	2018	618
J	Zhu, L; Lim, C; Xie, WJ; Wu, Y				Zhu, Liang; Lim, Christine; Xie, Wenjun; Wu, Yuan			Modelling tourist flow association for tourism demand forecasting	CURRENT ISSUES IN TOURISM			English	Article						tourist flows; dependence structure; copula-based approach; joint distribution; tourism demand forecasting	DEPENDENCE	The purpose of this study is to examine tourism demand for Singapore from 1995 to 2013 by six major origin countries which belong to three different regions. Unlike prior tourism research, we take into account the dependence relations among the different tourist flows via copula. Copula is a statistical model of dependence and measurement of association. Specifically, we investigate the associati…	[Zhu, Liang; Lim, Christine] Nanyang Technol Univ, Nanyang Business Sch, Div Mkt & Int Business, Nanyang Ave, Singapore 639798, Singapore; [Xie, Wenjun; Wu, Yuan] Nanyang Technol Univ, Nanyang Business Sch, Div Banking & Finance, Nanyang Ave, Singapore 639798, Singapore	Nanyang Technological University & National Institute of Education (NIE) Singapore; Nanyang Technological University; Nanyang Technological University & National Institute of Education (NIE) Singapore; Nanyang Technological University	Zhu, L (corresponding author), Nanyang Technol Univ, Nanyang Business Sch, Div Mkt & Int Business, Nanyang Ave, Singapore 639798, Singapore.	benjamin109@126.com								20	22												2018	21	8
J	Usman, O; Bekun, FV; Ike, GN				Usman, Ojonugwa; Bekun, Festus Victor; Ike, George Nwokike			Democracy and tourism demand in European countries: does environmental performance matter?	ENVIRONMENTAL SCIENCE AND POLLUTION RESEARCH			English	Article						Tourism demand; Democracy; Environmental performance; Income; MMQR	ECONOMIC-GROWTH; QUANTILE REGRESSION; CO2 EMISSIONS; HYPOTHESIS	Recently, empirical studies revealed that democracy is positively associated with environmental quality through the freedom gained by the people to demand environmental protection. In this paper, we explore empirical evidence linking how environmental performance interacts with democracy to influence tourism demand in twenty-seven European countries. To achieve this objective, we use the method o…	[Usman, Ojonugwa] Fed Coll Educ Tech, Sch Business Educ, Potiskum, Yobe State, Nigeria; [Usman, Ojonugwa; Ike, George Nwokike] Eastern Mediterranean Univ, Fac Business & Econ, Dept Econ, Via Mersin 10, Gazimagusa, North Cyprus, Turkey; [Bekun, Festus Victor] Istanbul Gelisim Univ, Fac Econ Adm & Social Sci, Istanbul, Turkey; [Bekun, Festus Victor] South Ural State Univ, Sch Econ & Management, Dep…	Eastern Mediterranean University; Istanbul Gelisim University; South Ural State University	Usman, O (corresponding author), Fed Coll Educ Tech, Sch Business Educ, Potiskum, Yobe State, Nigeria.; Usman, O (corresponding author), Eastern Mediterranean Univ, Fac Business & Econ, Dept Econ, Via Mersin 10, Gazimagusa, North Cyprus, Turkey.	usmanojonugwa@gmail.com; fbekun@gelisim.edu.tr; Ike_george@yahoo.com								19	19											OCT	2020	27	30
J	Papastathopoulos, A; Ahmad, SZ; Al Sabri, N; Kaminakis, K				Papastathopoulos, Avraam; Ahmad, Syed Zamberi; Al Sabri, Nada; Kaminakis, Kostas			Demographic Analysis of Residents' Support for Tourism Development in the UAE: A Bayesian Structural Equation Modeling Multigroup Approach	JOURNAL OF TRAVEL RESEARCH			English	Article						tourism development; resident perceptions; resident support; Bayesian SEM multigroup approach; United Arab Emirates	DESTINATION COMPETITIVENESS; EMOTIONAL SOLIDARITY; SUNSHINE COAST; PLACE IMAGE; ABU-DHABI; PERCEPTIONS; ATTITUDES; IMPACT; DIFFERENTIATION; SUSTAINABILITY	This study examines how the demographic profiles of residents (gender, level of education, nationality, length of residency, and age) moderate the relationship between residents' perceptions of the impact of tourism and their support for tourism development. The aim of the study was to gain knowledge on the understudied emerging countries, the underexplored geographical area of Middle East and No…	[Papastathopoulos, Avraam; Ahmad, Syed Zamberi; Al Sabri, Nada] Abu Dhabi Univ, Coll Business, POB 59911, Abu Dhabi, U Arab Emirates; [Kaminakis, Kostas] Univ Liverpool, Management Sch, Online Laureate Online Educ, Liverpool, Merseyside, England	Abu Dhabi University; University of Liverpool	Papastathopoulos, A (corresponding author), Abu Dhabi Univ, Coll Business, POB 59911, Abu Dhabi, U Arab Emirates.	avraam.p@adu.ac.ae								19	19											JUL	2020	59	6
J	Russo, MA; Relvas, H; Gama, C; Lopes, M; Borrego, C; Rodrigues, V; Robaina, M; Madaleno, M; Carneiro, MJ; Eusebio, C; Monteiro, A				Russo, M. A.; Relvas, H.; Gama, C.; Lopes, M.; Borrego, C.; Rodrigues, V.; Robaina, M.; Madaleno, M.; Carneiro, M. J.; Eusebio, C.; Monteiro, A.			Estimating emissions from tourism activities	ATMOSPHERIC ENVIRONMENT			English	Article						Air pollution; Atmospheric emissions estimate; Tourism; Economic sectors	CO2 EMISSIONS; SHIPPING EMISSIONS; AIR-POLLUTION; IMPACTS; MALAYSIA; QUALITY; HAZE	Data on atmospheric pollutant emissions from tourism activities was identified as a critical knowledge gap. Building an emissions inventory is a standard procedure that most countries perform for regulatory or research purposes. At a European level, these inventories are developed using the standard Nomenclature for Reporting (NFR sectors). However, none of the NFR are exclusively for tourism or …	[Russo, M. A.; Relvas, H.; Gama, C.; Lopes, M.; Borrego, C.; Monteiro, A.] Univ Aveiro, CESAM, Aveiro, Portugal; [Russo, M. A.; Relvas, H.; Gama, C.; Lopes, M.; Borrego, C.; Monteiro, A.] Univ Aveiro, Dept Environm & Planning, Aveiro, Portugal; [Rodrigues, V.; Robaina, M.; Madaleno, M.; Carneiro, M. J.; Eusebio, C.] Univ Aveiro, GOVCOPP, Aveiro, Portugal; [Rodrigues, V.; Robaina, M.; Madaleno, M.…	Universidade de Aveiro; Universidade de Aveiro; Universidade de Aveiro; Universidade de Aveiro	Russo, MA (corresponding author), Univ Aveiro, CESAM, Aveiro, Portugal.; Russo, MA (corresponding author), Univ Aveiro, Dept Environm & Planning, Aveiro, Portugal.	michaelarusso@ua.pt								19	20											JAN 1	2020	220
J	Jin, C; Xu, J; Huang, ZF				Jin, Cheng; Xu, Jing; Huang, Zhenfang			Spatiotemporal analysis of regional tourism development: A semiparametric Geographically Weighted Regression model approach	HABITAT INTERNATIONAL			English	Article						Regional tourism development; Semiparametric GWR; Spatiotemporal modelling; Local; Spatiotemporal lag; Jiangsu province	HIGH-SPEED RAIL; SPATIAL-DISTRIBUTION; ECONOMIC-GROWTH; INBOUND TOURISM; BIG DATA; CHINA; IMPACT; URBANIZATION; DETERMINANTS; ASSOCIATION	Tourism development is an important topic within tourism and regional studies. However, previous studies have lacked focus regarding the coexistence of spatial and temporal effects, where the mixed analysis of global and local influencing factors has been limited. This paper employs a semiparametric GWR model to explore the spatiotemporal relationships between regional tourism economy and influen…	[Jin, Cheng; Huang, Zhenfang] Nanjing Normal Univ, Sch Geog Sci, Nanjing 210023, Jiangsu, Peoples R China; [Jin, Cheng; Huang, Zhenfang] Jiangsu Ctr Collaborat Innovat Geog Informat Reso, Nanjing 210023, Jiangsu, Peoples R China; [Jin, Cheng; Huang, Zhenfang] Nanjing Normal Univ, Minist Educ, Key Lab Virtual Geog Environm, Nanjing 210023, Jiangsu, Peoples R China; [Xu, Jing] Nanjing Xiaozhuang Un…	Nanjing Normal University; Nanjing Normal University; Nanjing Xiaozhuang University	Xu, J (corresponding author), Nanjing Xiaozhuang Univ, Tourism & Social Adm Coll, Nanjing 211171, Jiangsu, Peoples R China.	xujing@njxzc.edu.cn; huangzfang@njnu.edu.cn								19	20											MAY	2019	87
J	Arbieu, U; Grunewald, C; Martin-Lopez, B; Schleuning, M; Bohning-Gaese, K				Arbieu, Ugo; Gruenewald, Claudia; Martin-Lopez, Berta; Schleuning, Matthias; Boehning-Gaese, Katrin			Large mammal diversity matters for wildlife tourism in Southern African Protected Areas: Insights for management	ECOSYSTEM SERVICES			English	Article						Africa; Mammals; Nature-based tourism; Predators; Protected Areas; Ungulates	CULTURAL ECOSYSTEM SERVICES; NATIONAL-PARK; BIODIVERSITY; CONSERVATION; DEMAND; VALUES; SATISFACTION; RECREATION; MISMATCHES; FRAMEWORK	Relationships between biodiversity and cultural ecosystem services have been little studied compared to other ecosystem services, although fundamental for environmental management. Recreational ecosystem services like wildlife tourism are specific cultural ecosystem services that often involve relationships between the supply of opportunities to interact with biodiversity and the demand of wildli…	[Arbieu, Ugo; Boehning-Gaese, Katrin] Goethe Univ, Dept Biol Sci, Max von Laue Str 9, D-60438 Frankfurt, Germany; [Arbieu, Ugo; Gruenewald, Claudia; Schleuning, Matthias; Boehning-Gaese, Katrin] Senckenberg Biodivers & Climate Res Ctr BiK F, Senkenberganlage 25, D-60325 Frankfurt, Germany; [Martin-Lopez, Berta] Leuphana Univ Luneburg, Inst Eth & Transdisciplinary Sustainabil Res, Fac Sustainabil,…	Goethe University Frankfurt; Senckenberg Biodiversitat & Klima- Forschungszentrum (BiK-F); Senckenberg Gesellschaft fur Naturforschung (SGN); Leuphana University Luneburg	Arbieu, U (corresponding author), Senckenberg Biodivers & Climate Res Ctr, Senckenberganlage 25, D-60325 Frankfurt, Germany.	ugo.arbieu@senckenberg.de								19	20											JUN	2018	31		C
J	Can, M; Gozgor, G				Can, Muhlis; Gozgor, Giray			Revisiting the tourism-growth nexus: evidence from a new index for the market diversification of tourist arrivals	CURRENT ISSUES IN TOURISM			English	Article						tourist arrivals; market diversification; economic growth; most-visited countries; Granger-causality test procedure	ECONOMIC-GROWTH; PANEL-DATA; TURKEY; HYPOTHESIS; DEMAND; CAUSALITY; TUNISIA; EXPANSION; RECEIPTS	This paper introduces the first index for the market diversification of tourist arrivals. Using this new index, we revisit the tourism-growth nexus for eight countries in the Mediterranean region: Egypt, France, Greece, Italy, Morocco, Spain, Tunisia, and Turkey. For this purpose, we run the individual Granger and the panel data non-Granger causality tests for the period from 1995 to 2014. We fin…	[Can, Muhlis] Hakkari Univ, Dept Econ & Finance, Hakkari, Turkey; [Gozgor, Giray] Istanbul Medeniyet Univ, Fac Polit Sci, Istanbul, Turkey	Hakkari University; Istanbul Medeniyet University	Gozgor, G (corresponding author), Istanbul Medeniyet Univ, Fac Polit Sci, Istanbul, Turkey.	giray.gozgor@medeniyet.edu.tr								19	19												2018	21	10
J	Yun, HJ; Kang, DJ; Lee, MJ				Yun, Hee Jeong; Kang, Dong Jin; Lee, Myong Jae (MJ)			Spatiotemporal distribution of urban walking tourists by season using GPS-based smartphone application	ASIA PACIFIC JOURNAL OF TOURISM RESEARCH			English	Article						Tourist tracking; spatiotemporal analysis; density analysis; seasonal difference; walking tourism; urban tourism	PEDESTRIAN ROUTE-CHOICE; TRAVEL BEHAVIOR; TRACKING; DEMAND; SPACE; SEGMENTATION; EXPERIENCES; STRATEGIES; MOVEMENT; VISITORS	The purpose of this study is to determine urban walking tourists' spatiotemporal distribution by season. With the Bukchon Hanok Village in Seoul, South Korea, as a study site, a GPS-based smartphone application collects spatiotemporal data from 233 participants, and GIS and statistical methods are used to analyze walking tourists' spatiotemporal distribution by season. The main results of differe…	[Yun, Hee Jeong] Kangwon Natl Univ, Dept Tourism Adm, 1 Kangwondaehak Gil, Chuncheon Si 24341, Gangwon Do, South Korea; [Kang, Dong Jin] Seoul Natl Univ, Grad Sch Environm Studies, Seoul, South Korea; [Lee, Myong Jae (MJ)] Calif State Polytech Univ Pomona, Collins Coll Hospitality Management, Pomona, CA 91768 USA	Kangwon National University; Seoul National University (SNU); California State University System; California State Polytechnic University Pomona	Yun, HJ (corresponding author), Kangwon Natl Univ, Dept Tourism Adm, 1 Kangwondaehak Gil, Chuncheon Si 24341, Gangwon Do, South Korea.	hjyun2@kangwon.ac.kr								19	20												2018	23	11
J	Chen, SP; Han, XY; Bilgihan, A; Okumus, F				Chen, Shuping; Han, Xiaoyun; Bilgihan, Anil; Okumus, Fevzi			Customer engagement research in hospitality and tourism: a systematic review	JOURNAL OF HOSPITALITY MARKETING & MANAGEMENT			English	Article						Customer engagement; hospitality and tourism; slr; content analysis; nvivo		Based on a systematic literature (SLR) and content analysis, this article offers a critical review of customer engagement (CE) research in English and Chinese hospitality and tourism management literature. This article discusses CE research by identifying temporal scope, country of origin distributions, theoretical perspectives and conceptualizations. Research streams of CE are also discussed fro…	[Chen, Shuping; Han, Xiaoyun] Sun Yat Sen Univ, Business Sch, Guangzhou, Peoples R China; [Bilgihan, Anil] Florida Atlantic Univ, Dept Mkt, Boca Raton, FL 33431 USA; [Okumus, Fevzi] Univ Cent Florida, Rosen Coll Hosp Management, Orlando, FL USA; [Okumus, Fevzi] Natl Kaohsiung Univ Hosp & Tourism, Sch Hosp Management, Kaohsiung, Taiwan; [Okumus, Fevzi] WSB Univ, Dept Business, Wroclaw, Poland	Sun Yat Sen University; State University System of Florida; Florida Atlantic University; State University System of Florida; University of Central Florida; National Kaohsiung University of Hospitality & Tourism	Han, XY (corresponding author), Florida Atlantic Univ, Dept Mkt, Boca Raton, FL 33431 USA.	hanxy@mail.sysu.edu.cn								18	19											OCT 3	2021	30	7
J	Gokmenoglu, KK; Eren, BM				Gokmenoglu, Korhan K.; Eren, Baris Memduh			The role of international tourism on energy consumption: empirical evidence from Turkey	CURRENT ISSUES IN TOURISM			English	Article						Tourism sector; energy consumption; urbanization; trade openness; economic growth; Turkey	CO2 EMISSIONS; ECONOMIC-GROWTH; REAL GDP; FINANCIAL DEVELOPMENT; ERROR-CORRECTION; TIME-SERIES; COINTEGRATION; CAUSALITY; OUTPUT; TRADE	Although tourism is one of the most critical sectors of an economy, the literature has highly ignored its role as a potential determinant of energy consumption. To fill this gap, we investigate the role of international tourism on the energy consumption of Turkey, from 1960 to 2015, in a multivariate framework. Powerful (Bayer, C., & Hanck, C. (2013). Combining non-cointegration tests. Journal of…	[Gokmenoglu, Korhan K.; Eren, Baris Memduh] Eastern Mediterranean Univ, Dept Banking & Finance, Via Mersin 10, Famagusta, North Cyprus, Turkey	Eastern Mediterranean University	Eren, BM (corresponding author), Eastern Mediterranean Univ, Dept Banking & Finance, Via Mersin 10, Famagusta, North Cyprus, Turkey.	baris.eren@emu.edu.tr								18	18											MAY 2	2020	23	9
J	Shahbaz, M; Solarin, SA; Azam, M; Tiwari, AK				Shahbaz, Muhammad; Solarin, Sakiru Adebola; Azam, Muhammad; Tiwari, Aviral Kumar			Tourism-induced income distribution in Malaysia: a practical experience of a truly Asian economy	CURRENT ISSUES IN TOURISM			English	Article						Tourism demand; income distribution; Malaysia; cointegration analysis; Granger causality	LED-GROWTH HYPOTHESIS; COMMUNITY PARTICIPATION; FINANCIAL DEVELOPMENT; POVERTY ALLEVIATION; COINTEGRATION; IMPACT; SUSTAINABILITY; INEQUALITY; LIMITS; POWER	This paper investigates the impact of tourism on income distribution by applying income inequality function for the Malaysian economy. The study period is 1991q1 to 2017q4. The Zivot and Andrews unit root test accommodating single unknown structural break in the series is applied to test the unit root properties of the variables. The cointegration between the variables is examined by using the Ba…	[Shahbaz, Muhammad] Beijing Inst Technol, Ctr Energy & Environm Policy Res, Beijing, Peoples R China; [Shahbaz, Muhammad] Beijing Inst Technol, Sch Management & Econ, Beijing, Peoples R China; [Solarin, Sakiru Adebola] Multimedia Univ Malaysia, Fac Business, Melaka, Malaysia; [Azam, Muhammad] Abdul Wali Khan Univ Mardan KP, Fac Business & Econ, Dept Econ, Mardan, Pakistan; [Tiwari, Aviral Kumar] …	Beijing Institute of Technology; Beijing Institute of Technology; Rajagiri Business School (RBS)	Tiwari, AK (corresponding author), Rajagiri Business Sch, Kochi, Kerala, India.	aviral.eco@gmail.com								18	18											DEC 1	2020	23	23
J	Pinna, MS; Bacchetta, G; Cogoni, D; Fenu, G				Pinna, M. S.; Bacchetta, G.; Cogoni, D.; Fenu, G.			Is vegetation an indicator for evaluating the impact of tourism on the conservation status of Mediterranean coastal dunes?	SCIENCE OF THE TOTAL ENVIRONMENT			English	Article						Coastal plants; Dune ecosystems; Endemicity index; Human trampling; Plant richness; Sardinia	INTERMEDIATE DISTURBANCE HYPOTHESIS; ENVIRONMENTAL RISK; SPECIES-DIVERSITY; PLANT; HABITAT; ECOSYSTEMS; COMMUNITIES; PATTERN; THREATS; INDEX	Mediterranean coastal dunes are threatened by several factors; particularly, tourism causes modifications to the vegetation and the disappearance of endemic species. Understanding the dunes' conservation status is crucial for preserving these vulnerable environments through appropriate management strategies. This study was conducted on 17 Sardinian coastal dunes, with different levels of touristi…	[Pinna, M. S.; Bacchetta, G.; Cogoni, D.; Fenu, G.] Univ Cagliari, Dipartimento Sci Vita & Ambiente, CCB, Viale St Ignazio da Laconi 13, I-09123 Cagliari, Italy	University of Cagliari	Cogoni, D (corresponding author), Univ Cagliari, Dipartimento Sci Vita & Ambiente, CCB, Viale St Ignazio da Laconi 13, I-09123 Cagliari, Italy.	d.cogoni@unica.it								18	19											JUL 15	2019	674
J	Dieck, MCT; Fountoulaki, P; Jung, TH				Dieck, M. Claudia Tom; Fountoulaki, Paraskevi; Jung, Timothy Hyungsoo			Tourism distribution channels in European island destinations	INTERNATIONAL JOURNAL OF CONTEMPORARY HOSPITALITY MANAGEMENT			English	Article						Europe; Information communication technologies; Island; Tourism distribution channels	SOCIAL MEDIA; TRAVEL; ONLINE; DISINTERMEDIATION; HOSPITALITY; IMPACT; MODEL	Purpose - Advances in information communication technologies (ICTs) have changed the tourism distribution channels model, as traditional players continue to disappear or change their business model, while new players and channels emerge because of technological developments. Therefore, this study aims to propose a tourism distribution channels model for European island destinations. Design/method…	[Dieck, M. Claudia Tom; Fountoulaki, Paraskevi; Jung, Timothy Hyungsoo] Manchester Metropolitan Univ, Fac Business & Law, Manchester, Lancs, England	Manchester Metropolitan University	Dieck, MCT (corresponding author), Manchester Metropolitan Univ, Fac Business & Law, Manchester, Lancs, England.	c.tom-dieck@mmu.ac.uk								18	18												2018	30	1
J	Moreno-Izquierdo, L; Rubia-Serrano, A; Perles-Ribes, JF; Ramon-Rodriguez, AB; Such-Devesa, MJ				Moreno-Izquierdo, L.; Rubia-Serrano, A.; Perles-Ribes, J. F.; Ramon-Rodriguez, A. B.; Such-Devesa, M. J.			Determining factors in the choice of prices of tourist rental accommodation. New evidence using the quantile regression approach	TOURISM MANAGEMENT PERSPECTIVES			English	Article						Quantile regression; Non-hotel tourism; Sharing economy; Airbnb; Hedonic pricing	SHARING ECONOMY; HEDONIC PRICE; AIRBNB; HOTEL; EXPENDITURES; DESTINATION; REPUTATION; LISTINGS; URBAN; TIME	The disruption in destinations caused by the emergence of new forms of tourist distribution within the framework of the sharing economy gives rise to new challenges in terms of competitiveness, regulation and even investment. This article studies the determining factors that influence consumer decisions in the choice of rental accommodation using both ordinary least square models (OLS) and quanti…	[Moreno-Izquierdo, L.; Perles-Ribes, J. F.; Ramon-Rodriguez, A. B.] Univ Alicante, Fac Econ & Business Sci, Dept Appl Econ Anal, Campus San Vicente Raspeig, E-03080 Alicante, Spain; [Rubia-Serrano, A.] Univ Alicante, Fac Econ & Business Sci, Dept Financial Econ & Accounting, Campus San Vicente Raspeig, E-03080 Alicante, Spain; [Such-Devesa, M. J.] Univ Alcala, Dept Econ, Alacala De Henares 28801,…	Universitat d'Alacant; Universitat d'Alacant; Universidad de Alcala	Moreno-Izquierdo, L (corresponding author), Univ Alicante, Fac Econ & Business Sci, Dept Appl Econ Anal, Campus San Vicente Raspeig, E-03080 Alicante, Spain.	luis.moreno@ua.es								17	18											JAN	2020	33
J	Mazzola, F; Pizzuto, P; Ruggieri, G				Mazzola, Fabio; Pizzuto, Pietro; Ruggieri, Giovanni			The role of tourism in island economic growth and resilience A panel analysis for the European Mediterranean countries (2000-2015)	JOURNAL OF ECONOMIC STUDIES			English	Article						Tourism; Resilience; Growth; Islands; Mediterranean; O15; P52; L83; R11	REGIONAL RESILIENCE; DEVELOPING STATES; GREAT RECESSION; CRISIS; COMPETITIVENESS; DESTINATIONS; PERFORMANCE; EMPLOYMENT; DISEASE; IMPACT	Purpose The purpose of this paper is to verifying the economic resilience of islands and, in particular, the role of the tourism sector in the reaction to the most recent economic crisis. The analysis concerns insular contexts, such as the greater island regions in the Mediterranean basin. Design/methodology/approach Static and dynamic panel data techniques are used for a sample of 13 island econ…	[Mazzola, Fabio; Pizzuto, Pietro; Ruggieri, Giovanni] Univ Palermo, Dept Econ Business & Stat SEAS, Palermo, Italy	University of Palermo	Mazzola, F (corresponding author), Univ Palermo, Dept Econ Business & Stat SEAS, Palermo, Italy.	fabio.mazzola@unipa.it; pietro.pizzuto02@unipa.it; giovanni.ruggieri@unipa.it								17	17											NOV 11	2019	46	7
J	Kozic, I				Kozic, Ivan			Can tourism development induce deterioration of human capital?	ANNALS OF TOURISM RESEARCH			English	Editorial Material						Tourism development; Human capital; Quasi-experiment		Modern economic theory considers high-quality human capital the most valuable resource for robust economic growth. Since tourism in general does not require graduate employees, it could be argued that the development of tourism leads to the re-direction and even the deterioration of human capital. This hypothesis is tested in the case of Croatia, a small tourism-oriented Mediterranean country whi…	[Kozic, Ivan] Inst Tourism, Vrhovec 5, Zagreb 10000, Croatia	Institute for Tourism - Croatia	Kozic, I (corresponding author), Inst Tourism, Vrhovec 5, Zagreb 10000, Croatia.	ivan.kozic@iztzg.hr								17	18											JUL	2019	77
J	Jansson, A				Jansson, Andre			The mutual shaping of geomedia and gentrification: The case of alternative tourism apps	COMMUNICATION AND THE PUBLIC			English	Article						Gentrification; locative media; media technology; mobility; social space; tourism	MOBILE MEDIA; CONSUMPTION; HISTORIES; CITY	While the 'media city' has gained academic attention for over a decade, the role of the media in urban gentrification processes has been an overlooked issue. Due to the rapid expansion of geomedia technologies, for example, app-based social media and location-based services on mobile platforms, there is a growing need to address this area from a critical perspective. The article develops and trie…	[Jansson, Andre] Karlstad Univ, Media & Commun Studies, Karlstad, Sweden; [Jansson, Andre] Karlstad Univ, Geomedia Reserarch Grp, Karlstad, Sweden	Karlstad University; Karlstad University	Jansson, A (corresponding author), Karlstad Univ, Dept Geog Media & Commun GMK, SE-65188 Karlstad, Sweden.	andre.jansson@kau.se								17	18											JUN	2019	4	2
J	Guan, J; Gao, J; Zhang, CZ				Guan, Jing; Gao, Jun; Zhang, Chaozhi			Food Heritagization and Sustainable Rural Tourism Destination: The Case of China's Yuanjia Village	SUSTAINABILITY			English	Article						food heritagization; rural tourism; sustainability; nostalgia; food safety; cooperatives	LOCAL FOOD; HERITAGE; IDENTITY; PLACE; CONSUMPTION; EXPERIENCE; COMMUNITY; CUISINES; PINOLE; MODEL	A cultural turn from those early management focused studies to more wholesome and exploratory socio-cultural analysis of food with sociological approaches has emerged in more recent food tourism studies. In the Chinese tourism context, however, extant studies are mainly conducted with marketing approaches linked to management to analyze the role of (heritage) foods in tourist perception and exper…	[Guan, Jing; Gao, Jun; Zhang, Chaozhi] Sun Yat Sen Univ, Sch Tourism Management, Zhuhai 519000, Peoples R China; [Zhang, Chaozhi] Sun Yat Sen Univ, Inst Belt & Rd Studies, Zhuhai 519000, Peoples R China	Sun Yat Sen University; Sun Yat Sen University	Gao, J (corresponding author), Sun Yat Sen Univ, Sch Tourism Management, Zhuhai 519000, Peoples R China.	guanj23@mail2.sysu.edu.cn; gaoj63@mail.sysu.edu.cn; zhchzhi@mail.sysu.edu.cn								17	17											MAY 2	2019	11	10
J	Fitchett, JM; Hoogendoorn, G				Fitchett, Jennifer M.; Hoogendoorn, Gijsbert			Exploring the climate sensitivity of tourists to South Africa through TripAdvisor reviews	SOUTH AFRICAN GEOGRAPHICAL JOURNAL			English	Article						Climate; weather; tourism; TripAdvisor; Tourism Climatic Index	ADAPTATION; INDEX; RESOURCES; TRAVEL	Climate is considered a key determinant of where and when tourists travel, and their enjoyment of the trip. Climate change threats to tourism include sudden damages from natural disasters, and more gradual changes in temperature, precipitation amount and seasonality, sunshine hours and humidity. Tourism Climatic Indices (TCI) consider the latter, classifying the contemporary suitability of destin…	[Fitchett, Jennifer M.] Univ Witwatersrand, Sch Geog Archaeol & Environm Studies, Johannesburg, South Africa; [Hoogendoorn, Gijsbert] Univ Johannesburg, Dept Geog Environm Management & Energy Studies, Johannesburg, South Africa	University of Witwatersrand; University of Johannesburg	Fitchett, JM (corresponding author), Univ Witwatersrand, Sch Geog Archaeol & Environm Studies, Johannesburg, South Africa.	Jennifer.Fitchett@wits.ac.za								17	17											JAN 2	2019	101	1
J	Kirilenko, AP; Stepchenkova, S				Kirilenko, Andrei P.; Stepchenkova, Svetlana			Tourism research from its inception to present day: Subject area, geography, and gender distributions	PLOS ONE			English	Article							NETWORK ANALYSIS; JOURNALS; HOSPITALITY; RANKING; TRENDS; AUTHOR	This paper uses text data mining to identify long-term developments in tourism academic research from the perspectives of thematic focus, geography, and gender of tourism authorship. Abstracts of papers published in the period of 1970-2017 in high-ranking tourist journals were extracted from the Scopus database and served as data source for the analysis. Fourteen subject areas were identified usi…	[Kirilenko, Andrei P.; Stepchenkova, Svetlana] Univ Florida, Dept Tourism Recreat & Sport Management, Gainesville, FL 32611 USA	State University System of Florida; University of Florida	Kirilenko, AP (corresponding author), Univ Florida, Dept Tourism Recreat & Sport Management, Gainesville, FL 32611 USA.	andrei.kirilenko@ufl.edu								17	17											NOV 2	2018	13	11
J	Kan, AK; Li, GQ; Yang, X; Zeng, YL; Tesren, L; He, J				Kan Ai-ke; Li Guo-qing; Yang Xiao; Zeng Ye-long; Tesren Luobu; He Jie			Ecological vulnerability analysis of Tibetan towns with tourism-based economy: a case study of the Bayi District	JOURNAL OF MOUNTAIN SCIENCE			English	Article						Ecological vulnerability; Tourism area; Tibet; Spatial principal component analysis (SPCA); Moran's I model	ECO-ENVIRONMENTAL VULNERABILITY; DISASTER VULNERABILITY; CLIMATE-CHANGE; UPPER REACHES; CHINA; GIS; PLATEAU; MODEL; RIVER; RISK	This paper provides a generalizable mode for the ecological vulnerability evaluation for tourism planning and development in high mountain areas. The Bayi District located in southeastern Tibet is taken as a typical town to study the conflict between the protection of natural ecological environment and the exploitation of tourism resources. Based on the Sensitivity-Recovery-Pressure (SRP) framewo…	[Kan Ai-ke; Yang Xiao] Chengdu Univ Technol, Coll Geophys, Chengdu 610059, Sichuan, Peoples R China; [Kan Ai-ke] Chinese Acad Sci, Inst Geog Sci & Nat Resources Res, State Key Lab Resource & Environm Informat Syst, Beijing 100101, Peoples R China; [Li Guo-qing] Ludong Univ, Sch Resources & Environm Engn, Yantai 264025, Peoples R China; [Zeng Ye-long] Guizhou Univ, Coll Forestry, Guiyang 550025, G…	Chengdu University of Technology; Chinese Academy of Sciences; Institute of Geographic Sciences & Natural Resources Research, CAS; Ludong University; Guizhou University; Chengdu University of Technology	Li, GQ (corresponding author), Ludong Univ, Sch Resources & Environm Engn, Yantai 264025, Peoples R China.	kanaike@qq.com; ligqing@foxmail.com; crystalyangxiao@163.com; lengran1825@163.com; tesrenluobu@163.com; xinshengjie@126.com								17	18											MAY	2018	15	5
J	Valls, A; Gibert, K; Oreliana, A; Anton-Clave, S				Valls, Aida; Gibert, Karina; Oreliana, Alicia; Anton-Clave, Salvador			Using ontology-based clustering to understand the push and pull factors for British tourists visiting a Mediterranean coastal destination	INFORMATION & MANAGEMENT			English	Article						Data mining; Tourism motivations; Destination meaning; Ontologies; Qualitative data tourism geography	MARKET-SEGMENTATION; DECISION-MAKING; MOTIVATION; INTENTION; ATTITUDE; IMAGE; SATISFACTION; CONSUMPTION; EMOTIONS; VISITORS	This paper studies why British tourists decide to travel to a particular destination in a Catalan region. The analysis is based on a survey that includes open-ended questions. First, we propose the operatlonalization of the concepts of motivation and meaning as push pull factors when choosing a destination. Second, an ontology based clustering method is presented, which makes it possible to analy…	[Valls, Aida] Univ Rovira & Virgili, Dept Comp Sci & Math, Tarragona, Calatonia, Spain; [Gibert, Karina] Univ Politecn Catalunya BarcelonaTech, Dept Stat & Operat Res, Knowledge Engn & Machine Learning Grp, Barcelona, Calatonia, Spain; [Oreliana, Alicia] Costa Daurada Observ Tourism, Tourism & Leisure Sci & Technol Pk, Tarragona, Spain; [Anton-Clave, Salvador] Univ Rovira & Virgili, Res Grp Terr …	Universitat Rovira i Virgili; Universitat Politecnica de Catalunya; Universitat Rovira i Virgili	Valls, A (corresponding author), Univ Rovira & Virgili, Dept Comp Sci & Math, Tarragona, Calatonia, Spain.	aida.valls@urv.cat; karina.gibert@upc.edu; alicia.orellana@pct-turisme.cat; salvador.anton@urv.cat								17	19											MAR	2018	55	2
J	Provenzano, D; Hawelka, B; Baggio, R				Provenzano, Davide; Hawelka, Bartosz; Baggio, Rodolfo			The mobility network of European tourists: a longitudinal study and a comparison with geo-located Twitter data	TOURISM REVIEW			English	Article						Networks; European tourists; Geo-located Twitter data; Mobility patterns; UNWTO	COMPLEX NETWORKS; FLOWS; HOSPITALITY; PATTERNS; MODEL	Purpose - This paper aims to provide a network study of the structural and dynamical characteristics of tourism flows in Europe from1995 to 2012. Design/methodology/approach - Travels in Europe were studied by following the network science research paradigm and by focusing on the whole network of intra-European tourism destinations. Network analysis was used to map and reveal the pattern of conne…	[Provenzano, Davide] Univ Palermo, Dept Econ Stat & Business, Palermo, Italy; [Hawelka, Bartosz] Univ Salzburg, Dept Geoinformat Z GIS, Doctoral Coll GISci, Salzburg, Austria; [Baggio, Rodolfo] Bocconi Univ, Econ & Tourism, Milan, Italy; [Baggio, Rodolfo] Natl Res Tomsk Polytech Univ, Tomsk, Russia	University of Palermo; Salzburg University; Bocconi University; Tomsk Polytechnic University	Provenzano, D (corresponding author), Univ Palermo, Dept Econ Stat & Business, Palermo, Italy.	davide.provenzano@unipa.it								17	17												2018	73	1
J	Khan, A; Bibi, S; Lyu, JY; Raza, A; Hayat, H; Meo, MS				Khan, Asif; Bibi, Sughra; Lyu, Jiaying; Raza, Asad; Hayat, Hizar; Meo, Muhammad Saeed			Unraveling the Nexuses of Tourism, Terrorism, and Well-Being: Evidence from Pakistan	JOURNAL OF HOSPITALITY & TOURISM RESEARCH			English	Article						well-being; tourism; terrorism; inequality; causal relationship; policy	QUALITY-OF-LIFE; EMPIRICAL-EVIDENCE; INCOME INEQUALITY; ERROR-CORRECTION; ECONOMIC-GROWTH; TIME-SERIES; IMPACT; COINTEGRATION; VULNERABILITY; DETERMINANTS	This study attempts to highlight the role of tourism and terrorism in shaping well-being measures and, to address the mechanism of how tourism and well-being measures can lead to terrorism in developing economies. Thus, it examines the causal relationship between well-being measures (overall well-being, social well-being, health well-being, and material well-being), tourism, terrorism, and inequa…	[Khan, Asif; Hayat, Hizar] Hazara Univ, Dept Tourism & Hospitality, Mansehra, Pakistan; [Bibi, Sughra] Zhejiang Univ, Guanghua Law Sch, Hangzhou, Peoples R China; [Khan, Asif; Lyu, Jiaying] Zhejiang Univ, Sch Management, Dept Tourism & Hotel Management, Hangzhou, Peoples R China; [Raza, Asad] Abdul Wali Khan Univ, Dept Tourism & Hospitality, Mardan, Pakistan; [Meo, Muhammad Saeed] Super Coll, Lah…	Hazara University; Zhejiang University; Zhejiang University; Abdul Wali Khan University	Khan, A (corresponding author), Hazara Univ, Dept Tourism & Hospitality, Mansehra, Pakistan.	asifkhanth@yahoo.com; sughra.fareed@yahoo.com; jiaying_lu@zju.edu.cn; asadraza@awkum.edu.pk; hizarhayat1378@gmail.com; saeedk8khan@gmail.com								16	16											AUG	2020	44	6
J	Dunets, AN; Vakhrushev, IB; Sukhova, MG; Sokolov, MS; Utkina, KM; Shichiyakh, RA				Dunets, Alexandr N.; Vakhrushev, Igor B.; Sukhova, Maria G.; Sokolov, Maxim S.; Utkina, Kseniya M.; Shichiyakh, Rustem A.			SELECTION OF STRATEGIC PRIORITIES FOR SUSTAINABLE DEVELOPMENT OF TOURISM IN A MOUNTAIN REGION: CONCENTRATION OF TOURIST INFRASTRUCTURE OR NATURE-ORIENTED TOURISM	ENTREPRENEURSHIP AND SUSTAINABILITY ISSUES			English	Article						sustainable development of tourism; functional zoning mountain region; tourism; the Altai-Sayan Mountains		The paper discusses options for tourist development of the Altai-Sayan region. For this purpose, a comparison is made between the current state of tourism and sustainable development of tourism. This makes it possible to propose five stages for the strategy of sustainable tourism development in the Altai-Sayan mountain region. The preservation of biodiversity and ethnic characteristics of the ter…	[Dunets, Alexandr N.] Altai State Univ, Lenin Ave 61, Barnaul 656049, Russia; [Vakhrushev, Igor B.] VI Vernadsky Crimean Fed Univ, Prospekt Vernadskogo 4, Simferopol 295007, Russia; [Sukhova, Maria G.] Gorno Alta State Univ, Lenkin St 1, Altai Republ 649000, Gorno Altaisk, Russia; [Sokolov, Maxim S.] Plekhanov Russian Univ Econ, Stremyanny Lane 36, Moscow 117997, Russia; [Utkina, Kseniya M.] Fina…	Altai State University; VI Vernadsky Crimean Federal University; Plekhanov Russian University of Economics; Financial University Under the Government of Russian Federation; Kuban State Agrarian University	Dunets, AN (corresponding author), Altai State Univ, Lenin Ave 61, Barnaul 656049, Russia.	dunets@mail.ru; vakhru@me.com; mgs.gasu@yandex.ru; maxim-sokolof@mail.ru; kseniya.utkina.96@mail.ru; shichiyax.r@kubsau.ru								16	16											SEP	2019	7	2
J	Ikeda, T; Kuninaga, N; Suzuki, T; Ikushima, S; Suzuki, M				Ikeda, Takashi; Kuninaga, Naotoshi; Suzuki, Takaaki; Ikushima, Shiori; Suzuki, Masatsugu			Tourist-wild boar (Sus scrofa) interactions in urban wildlife management	GLOBAL ECOLOGY AND CONSERVATION			English	Article						Camera trap survey; Diel activity pattern; Human-wildlife conflict; Management priority; Urban environments	DEER-VEHICLE COLLISIONS; ACTIVITY PATTERNS; SIKA-DEER; LYME-DISEASE; CROP DAMAGE; HABITAT USE; CARNIVORES; ABUNDANCE; HOKKAIDO; BEHAVIOR	Wild animals that reach the urban and sub-urban areas have caused various problems in the world. Human-wild boar conflicts have been increasing in these environments since the mid-1990s throughout the world. To manage human-wild boar conflicts in urban environments adequately, it is essential for a culling program to consider the distribution of wild boars and implement an awareness campaign to p…	[Ikeda, Takashi] Gifu Univ, Res Ctr Wildlife Management, 1-1 Yanagito, Gifu, Gifu 5011193, Japan; [Kuninaga, Naotoshi; Ikushima, Shiori; Suzuki, Masatsugu] Gifu Univ, United Grad Sch Vet Sci, 1-1 Yanagito, Gifu, Gifu 5011193, Japan; [Suzuki, Takaaki] Natl Inst Environm Studies, Ecol Risk Assessment & Control Sect, 16-2 Onogawa, Tsukuba, Ibaraki 3058502, Japan	Gifu University; Gifu University; National Institute for Environmental Studies - Japan	Ikeda, T (corresponding author), Gifu Univ, Res Ctr Wildlife Management, 1-1 Yanagito, Gifu, Gifu 5011193, Japan.	ikedat@gifu-u-ac.jp; kuninaga.16g@gmail.com; takaakisuzuki@let.hokudai.ac.jp; rem19901108@yahoo.co.jp; mszk@gifu-u.ac.jp								16	17											APR	2019	18
J	Thongdejsri, M; Nitivattananon, V				Thongdejsri, Machima; Nitivattananon, Vilas			Assessing impacts of implementing low-carbon tourism program for sustainable tourism in a world heritage city	TOURISM REVIEW			English	Article						Low carbon; Stakeholders; Sustainability indicators; Urban tourism	ENVIRONMENTAL IMPACTS; CHINA	Purpose - This study aims to illustrate the impact-assessment procedure of low-carbon tourism (LCT) program implemented in a world heritage city and to develop specific indicators toward sustainability. Design/methodology/approach - The impact-assessment framework was indicator-based and designed for creating sustainable tourism (ST) in a case study. A set of indicators in various dimensions was …	[Thongdejsri, Machima; Nitivattananon, Vilas] Asian Inst Technol, Sch Environm Resources & Dev, Urban Environm Management Program, Bangkok, Thailand	Asian Institute of Technology	Nitivattananon, V (corresponding author), Asian Inst Technol, Sch Environm Resources & Dev, Urban Environm Management Program, Bangkok, Thailand.	vilasn@ait.asia								16	17												2019	74	2
J	Gao, W; Zhang, QL; Lu, Z; Wu, DS; Du, XH				Gao, Wei; Zhang, Qiuluan; Lu, Zi; Wu, Dianshuang; Du, Xiaohui			Modelling and application of fuzzy adaptive minimum spanning tree in tourism agglomeration area division	KNOWLEDGE-BASED SYSTEMS			English	Article						Adaptive minimum spanning tree; Tourism source management; Decision making; Clustering; Fuzzy systems	BIOLOGICAL DATA	Tourism agglomeration area division plays an increasingly important role in government's policy making on planning and development of tourism industry nowadays. With the development of ICT technologies, tourism "big data", such as geographic data, tourist attractions evaluation data, tourist service data and related traffic information, becomes available to access, which provides great opportunit…	[Gao, Wei; Zhang, Qiuluan; Lu, Zi; Du, Xiaohui] Hebei Normal Univ, Sch Tourism, Shijiazhuang, Hebei, Peoples R China; [Wu, Dianshuang] Univ Technol Sydney, Fac Engn & Informat Technol, Ctr Artificial Intelligence, Decis Syst & E Serv Intelligence Lab, Sydney, NSW, Australia	Hebei Normal University; University of Technology Sydney	Wu, DS (corresponding author), Univ Technol Sydney, Fac Engn & Informat Technol, Ctr Artificial Intelligence, Decis Syst & E Serv Intelligence Lab, Sydney, NSW, Australia.	dianshuang.wu@uts.edu.au								16	17											MAR 1	2018	143
J	Perles-Ribes, JF; Ramon-Rodriguez, A; Vera-Rebollo, JF; Ivars-Baidal, J				Francisco Perles-Ribes, Jose; Ramon-Rodriguez, Ana; Fernando Vera-Rebollo, Jose; Ivars-Baidal, Josep			The end of growth in residential tourism destinations: steady state or sustainable development? The case of Calpe	CURRENT ISSUES IN TOURISM			English	Article						residential tourism; economic and financial crisis; sustainable development; steady state; Calpe	MANAGEMENT; ECONOMY	This article discusses how the slowdown in the real estate market during the most recent economic and financial crisis has affected residential tourism destinations on the Spanish coast. The afore-mentioned crisis, which gave rise to a standstill in residential activity, coincided with the turbulences experienced in the competing destinations of Northern Africa, which brought about a record numbe…	[Francisco Perles-Ribes, Jose; Ramon-Rodriguez, Ana; Fernando Vera-Rebollo, Jose; Ivars-Baidal, Josep] Univ Alicante, Inst Tourism Res, Campus San Vicente Raspeig, E-03080 Alicante, Spain	Universitat d'Alacant	Perles-Ribes, JF (corresponding author), Univ Alicante, Inst Tourism Res, Campus San Vicente Raspeig, E-03080 Alicante, Spain.	jose.perles@ua.es								16	18												2018	21	12
J	Li, SD; Luo, TY; Wang, L; Xing, LN; Ren, T				Li, Sidi; Luo, Tianyu; Wang, Ling; Xing, Lining; Ren, Teng			Tourism route optimization based on improved knowledge ant colony algorithm	COMPLEX & INTELLIGENT SYSTEMS			English	Article						Tourism route planning; Tourist satisfaction; Ant colony algorithm; Bacterial foraging algorithm; Knowledge models	TRAVELING SALESMAN PROBLEM; VARIABLE NEIGHBORHOOD SEARCH; GENETIC ALGORITHM	With the rapid development of tourism in the economy, popular demand for tourism also increases. Unreasonable distribution arises a series of problems such as reduction of tourist satisfaction and decrease of the income in tourist attractions. Based on consideration of tourism route planning, a mathematical model which takes the maximization of the overall satisfaction of all tourist groups as th…	[Li, Sidi] Cent South Univ Forestry & Technol, Sch Foreign Languages, Changsha 410004, Peoples R China; [Luo, Tianyu; Wang, Ling; Xing, Lining; Ren, Teng] Cent South Univ Forestry & Technol, Coll Logist & Transportat, Changsha 410004, Peoples R China	Central South University of Forestry & Technology; Central South University of Forestry & Technology	Wang, L; Xing, LN (corresponding author), Cent South Univ Forestry & Technol, Coll Logist & Transportat, Changsha 410004, Peoples R China.	cscindy@126.com; luotianyu951005@163.com; wangling@tsinghua.edu.cn; xln_2002@nudt.edu.cn; chinarenteng@163.com								15	16											OCT	2022	8	5
J	Wang, YB; Wang, MZ; Li, KM; Zhao, JH				Wang, Yaobin; Wang, Meizhen; Li, Kongming; Zhao, Jinhang			Analysis of the Relationships between Tourism Efficiency and Transport Accessibility-A Case Study in Hubei Province, China	SUSTAINABILITY			English	Article						DEA model; GIS spatial network analysis; tourism efficiency; tourism transport accessibility; spatiotemporal correlations	MODELS	There is a close relationship between tourism efficiency and transport accessibility, but there is little research on the topic. This paper takes 17 administrative units in Hubei Province as the research object, evaluates their tourism efficiency from 2011 to 2017 and transportation accessibility in 2011 and 2017, and explores the temporal and spatial correlation between the two. The results show…	[Wang, Yaobin; Wang, Meizhen; Zhao, Jinhang] Northwest Normal Univ, Coll Tourism, Lanzhou 730070, Peoples R China; [Li, Kongming] Northwest Normal Univ, Coll Geog & Environm Sci, Lanzhou 730070, Peoples R China	Northwest Normal University - China; Northwest Normal University - China	Wang, MZ (corresponding author), Northwest Normal Univ, Coll Tourism, Lanzhou 730070, Peoples R China.	003279@nwnu.edu.cn; 2020212998@nwnu.edu.cn; 2018222416@nwnu.edu.cn; 2019212632@nwnu.edu.cn								15	15											AUG	2021	13	15
J	Hosseini, K; Stefaniec, A; Hosseini, SP				Hosseini, Keyvan; Stefaniec, Agnieszka; Hosseini, Seyedeh Parisa			World Heritage Sites in developing countries: Assessing impacts and handling complexities toward sustainable tourism	JOURNAL OF DESTINATION MARKETING & MANAGEMENT			English	Article						Sustainable tourism; World heritage site; In danger world heritage list; Developing countries; COVID-19 pandemic; Degrowth; Nonhegemonic partnership; Data envelopment analysis	SLACKS-BASED MEASURE; SOCIETAL PROBLEMS; DESTINATION; EFFICIENCY; CHINA; LIST; INSCRIPTION; PERFORMANCE; COMPRAM; DEA	The current study addresses several concerns regarding World Heritage Sites (WHSs) in developing countries. Using a novel super-efficiency parallel framework, this research firstly elucidates how WHS designation impacts the tourism sector in the 21 developing nations with the greatest number of WHSs from 2000 through 2016. The proposed parallel model assesses the tourism industry at both the macr…	[Hosseini, Keyvan; Stefaniec, Agnieszka] Sodertorn Univ, Sch Social Sci, SE-14189 Stockholm, Sweden; [Hosseini, Seyedeh Parisa] Univ Sci & Technol China, Sch Publ Affairs, Hefei 230026, Peoples R China	Sodertorn University; Chinese Academy of Sciences; University of Science & Technology of China, CAS	Hosseini, K (corresponding author), Sodertorn Univ, Sch Social Sci, SE-14189 Stockholm, Sweden.	keyvan.hosseini@sh.se; agnieszka.stefaniec@sh.se; parisa@mail.ustc.edu.cn								15	15											JUN	2021	20
J	Almeida-Garcia, F; Cortes-Macias, R; Parzych, K				Almeida-Garcia, Fernando; Cortes-Macias, Rafael; Parzych, Krzysztof			Tourism Impacts, Tourism-Phobia and Gentrification in Historic Centers: The Cases of Malaga (Spain) and Gdansk (Poland)	SUSTAINABILITY			English	Article						residents; tourism-phobia; tourism-philia; gentrification; historic centers; Malaga; Gdansk; tourism impacts	PLACE ATTACHMENT; NEW-ORLEANS; OVERTOURISM; PERCEPTIONS; ATTITUDES; FUTURE	This study analyzes the role of residents in urban tourist destinations affected by the increase in tourist flows, which have generated various problems such as tourism, gentrification and the emergence of tourism as a threat to residents. The role of residents in tourist destinations has not been analyzed regularly during the development process of destinations. We study two cases of historic ce…	[Almeida-Garcia, Fernando; Cortes-Macias, Rafael] Univ Malaga, Tourism Intelligence & Innovat Res Inst i3t, Fac Tourism, Dept Geog, Campus Teatinos, Malaga 29071, Spain; [Parzych, Krzysztof] Pomeranian Univ Slupsk, Inst Socioecon Geog & Tourism, Ul Arciszewskiego 22, PL-76200 Slupsk, Poland	Universidad de Malaga	Almeida-Garcia, F (corresponding author), Univ Malaga, Tourism Intelligence & Innovat Res Inst i3t, Fac Tourism, Dept Geog, Campus Teatinos, Malaga 29071, Spain.	falmeida@uma.es; rcortes@uma.es; krzysztof-parzych@wp.pl								15	15											JAN	2021	13	1
J	Xiao, X; Fang, CY; Lin, H				Xiao, Xin; Fang, Chaoyang; Lin, Hui			Characterizing Tourism Destination Image Using Photos' Visual Content	ISPRS INTERNATIONAL JOURNAL OF GEO-INFORMATION			English	Article						tourism destination image; visual content analysis; social network services; big data; spatiotemporal analysis	LEARNING-MODEL; PERCEPTIONS	A picture is worth a thousand words. Analysis of the visual content of tourist photos is an effective way to explore the image of tourist destinations. With the development of computer deep learning and big data mining technology, identifying the content of massive numbers of tourist photos by convolutional neural network (CNN) approaches breaks through the limitations of manual approaches of ide…	[Xiao, Xin; Fang, Chaoyang; Lin, Hui] Jiangxi Normal Univ, Sch Geog & Environm, Nanchang 330022, Jiangxi, Peoples R China; [Fang, Chaoyang; Lin, Hui] Jiangxi Normal Univ, Key Lab Poyang Lake Wetland & Watershed Res, Minist Educ, Nanchang 330022, Jiangxi, Peoples R China	Jiangxi Normal University; Jiangxi Normal University	Fang, CY (corresponding author), Jiangxi Normal Univ, Sch Geog & Environm, Nanchang 330022, Jiangxi, Peoples R China.; Fang, CY (corresponding author), Jiangxi Normal Univ, Key Lab Poyang Lake Wetland & Watershed Res, Minist Educ, Nanchang 330022, Jiangxi, Peoples R China.	gisxx@jxnu.edu.cn; fcy@jxnu.edu.cn; huilin@cuhk.edu.hk								15	17											DEC	2020	9	12
J	Zielinski, S; Jeong, Y; Milanes, CB				Zielinski, Seweryn; Jeong, Yoonjeong; Milanes, Celene B.			Factors that influence community-based tourism (CBT) in developing and developed countries	TOURISM GEOGRAPHIES			English	Article						Community-based tourism; rural tourism; periphery; inhibitor; facilitator; barrier	SUSTAINABLE TOURISM; PROTECTED AREAS; RURAL TOURISM; PARTICIPATION; CHALLENGES; ECOTOURISM; ISSUES; INVOLVEMENT; IMPACTS; VILLAGE	Many community-based tourism (CBT) initiatives around the world have failed to deliver expected benefits because of unfavorable conditions involving a variety of entwined social, cultural, economic, and political factors. Because of different economic, legislative, and political conditions, factors that facilitate and inhibit CBT are believed to be different in developing and developed nations. A…	[Zielinski, Seweryn] Sejong Univ, Dept Hospitality & Tourism Management, 209 Neungdong Ro, Seoul 05006, South Korea; [Jeong, Yoonjeong] Seoul Natl Univ, Dept Forest Sci, 1 Gwanak Ro, Seoul 08826, South Korea; [Milanes, Celene B.] Univ Costa, Dept Civil & Environm, Calle 58 55-66, Barranquilla, Colombia	Sejong University; Seoul National University (SNU); Universidad de la Costa	Milanes, CB (corresponding author), Univ Costa, Dept Civil & Environm, Calle 58 55-66, Barranquilla, Colombia.	zielinski@sejong.ac.kr; yoonjeong522@snu.ac.kr; cmilanes1@cuc.edu.co								15	16											NOV 9	2021	23	5-6
J	Aji, HM; Muslichah, I; Seftyono, C				Aji, Hendy Mustiko; Muslichah, Istyakara; Seftyono, Cahyo			The determinants of Muslim travellers' intention to visit non-Islamic countries: a halal tourism implication	JOURNAL OF ISLAMIC MARKETING			English	Article						Attitudes; Religiosity; Halal tourism; Perceived halal risk; Perceived Islamic values	PERCEIVED VALUE; DESTINATION IMAGE; EMPIRICAL-EXAMINATION; BEHAVIOR INTENTION; CRUISE TOURISM; RISK; SATISFACTION; RESIDENTS; ATTITUDE; ANTECEDENTS	Purpose Many non-Islamic countries are approaching halal tourism as the tourism strategy. However, studies examining Muslims' attitudes and intentions to visit non-Islamic countries remain scarce. The purpose of this study is to test what factors influence Muslims' intention to visit non-Islamic countries by considering their perception of halal risk and Islamic value of non-Islamic country desti…	[Aji, Hendy Mustiko; Muslichah, Istyakara] Univ Islam Indonesia, Fac Business & Econ, Dept Management, Sleman, Indonesia; [Seftyono, Cahyo] Univ Negeri Semarang, Dept Polit & Citizenship, Fac Social Sci, Semarang, Indonesia	Universitas Islam Indonesia; Universitas Negeri Semarang	Aji, HM (corresponding author), Univ Islam Indonesia, Fac Business & Econ, Dept Management, Sleman, Indonesia.	hm.aji@uii.ac.id; istyakara@uii.ac.id; cahyo.seftyono@mail.unnes.ac.id								15	15											NOV 2	2021	12	8
J	Enriquez, AR; Bestard, AB				Enriquez, Alejandra R.; Bujosa Bestard, Angel			Measuring the economic impact of climate-induced environmental changes on sun-and-beach tourism	CLIMATIC CHANGE			English	Article						Choice experiment; Sun-and-beach tourism; Climate-induced environmental changes; Mallorca	WILLINGNESS-TO-PAY; CHOICE EXPERIMENT; ECOSYSTEM SERVICES; MIXED LOGIT; JELLYFISH POPULATIONS; NONMARKET VALUATION; CHANGE MITIGATION; STATUS-QUO; SCENARIOS; COASTAL	Despite the economic importance of the tourism sector and its close relationship to the environment and climate, substantial gaps remain in the investigation of climate change (CC) impacts on tourism. Unlike the increasing body of literature focusing on the variation in the climatic suitability of tourism destinations, this paper focuses on the impacts of CC on the provision of natural resources …	[Enriquez, Alejandra R.] IMEDEA UIB CSIC, Esporles, Balearic Island, Spain; [Bujosa Bestard, Angel] Univ Balearic Isl, Dept Appl Econ, Palma De Mallorca, Balearic Island, Spain	Consejo Superior de Investigaciones Cientificas (CSIC); ATTITUS Educacao; Universitat de les Illes Balears	Enriquez, AR (corresponding author), IMEDEA UIB CSIC, Esporles, Balearic Island, Spain.; Bestard, AB (corresponding author), Univ Balearic Isl, Dept Appl Econ, Palma De Mallorca, Balearic Island, Spain.	arodriguez@imedea.uib-csic.es; angel.bujosa@uib.es								15	15											MAY	2020	160	2
J	Alipour, H; Olya, HGT; Maleki, P; Dalir, S				Alipour, Habib; Olya, Hossein G. T.; Maleki, Pegah; Dalir, Sara			Behavioral responses of 3S tourism visitors: Evidence from a Mediterranean Island destination	TOURISM MANAGEMENT PERSPECTIVES			English	Article						3S tourism; Image; Attitudes; Visit intentions; Word of mouth; North Cyprus	IMAGE; SATISFACTION; INTENTION; SUN; MOTIVATION; EXPERIENCE; ATTITUDE; LOYALTY; MODEL	This empirical research deepens the current knowledge of tourism destination images by conceptualizing the effects of sun, sand, and sea (3S) tourism. The study investigates its impact on tourist attitude toward 3S tourism. This project also examines the impact of attitudes toward 3S tourism on visit intentions and word-of-mouth intentions as two behavioral outcomes. The study focuses on the ment…	[Alipour, Habib; Maleki, Pegah] Eastern Mediterranean Univ, Fac Tourism, Via Mersin 10, TR-99450 Gazimagusa Kktc, Turkey; [Olya, Hossein G. T.] Univ Sheffield, Management Sch, Conduit Rd, Sheffield S10 1FL, S Yorkshire, England; [Dalir, Sara] Sheffield Hallam Univ, Sheffield Business Sch, Stoddart Bldg,Howard St, Sheffield, S Yorkshire, England	Eastern Mediterranean University; University of Sheffield; Sheffield Hallam University	Alipour, H (corresponding author), Eastern Mediterranean Univ, Fac Tourism, Via Mersin 10, TR-99450 Gazimagusa Kktc, Turkey.	Habib.alipour@emu.edu.tr; h.olya@sheffield.ac.uk								15	17											JAN	2020	33
J	Gomez-Deniz, E; Perez-Rodrigue, JV				Gomez-Deniz, E.; Perez-Rodrigue, J., V			Modelling distribution of aggregate expenditure on tourism	ECONOMIC MODELLING			English	Article						Aggregate expenditure; Compound model; Tourism	LENGTH-OF-STAY; QUANTILE REGRESSION; DETERMINANTS; DESTINATION; VISITORS; DEPENDENCE; PATTERNS; BEHAVIOR	The aim of this article is to obtain a statistical distribution that describes the aggregate expenditure of tourists related to their length of stay at a given location. This distribution enables us to estimate two parameters simultaneously; one controls the length of stay and the other, the expense incurred. We propose two distribution models, for which closed-form expressions are obtained. Cova…	[Gomez-Deniz, E.; Perez-Rodrigue, J., V] Univ Las Palmas Gran Canaria, Dept Quantitat Methods, Campus Tafira S-N, Las Palmas Gran Canaria 35017, Spain; [Gomez-Deniz, E.] Univ Las Palmas Gran Canaria, TIDES Inst, Campus Tafira S-N, Las Palmas Gran Canaria 35017, Spain	Universidad de Las Palmas de Gran Canaria; Universidad de Las Palmas de Gran Canaria	Perez-Rodrigue, JV (corresponding author), Univ Las Palmas Gran Canaria, Dept Quantitat Methods, Campus Tafira S-N, Las Palmas Gran Canaria 35017, Spain.	jv.perez-rodriguez@ulpgc.es								15	15											MAY	2019	78
J	Qin, SY; Man, J; Wang, XZ; Li, C; Dong, HH; Ge, XQ				Qin, Siyang; Man, Jie; Wang, Xuzhao; Li, Can; Dong, Honghui; Ge, Xinquan			Applying Big Data Analytics to Monitor Tourist Flow for the Scenic Area Operation Management	DISCRETE DYNAMICS IN NATURE AND SOCIETY			English	Article							MOBILE; EVENTS	Considering the rapid development of the tourist leisure industry and the surge of tourist quantity, insufficient information regarding tourists has placed tremendous pressure on traffic in scenic areas. In this paper, the author uses the Big Data technology and Call Detail Record (CDR) data with the mobile phone real-time location information to monitor the tourist flow and analyse the travel be…	[Qin, Siyang; Ge, Xinquan] Beijing Jiaotong Univ, Sch Econ & Management, 3 ShangyuanCun, Beijing 100044, Peoples R China; [Man, Jie; Wang, Xuzhao; Li, Can; Dong, Honghui] Beijing Jiaotong Univ, Sch Traff & Transportat, 3 ShangyuanCun, Beijing 100044, Peoples R China; [Ge, Xinquan] Beijing Informat Sci & Technol Univ, Sch Econ & Management, 12 Qinghe Xiaoying East Rd, Beijing 100192, Peoples R Chi…	Beijing Jiaotong University; Beijing Jiaotong University; Beijing Information Science & Technology University	Qin, SY (corresponding author), Beijing Jiaotong Univ, Sch Econ & Management, 3 ShangyuanCun, Beijing 100044, Peoples R China.; Man, J (corresponding author), Beijing Jiaotong Univ, Sch Traff & Transportat, 3 ShangyuanCun, Beijing 100044, Peoples R China.	syqin@bjtu.edu.cn; 16120770@bjtu.edu.cn								15	16												2019	2019
J	Torres-Bagur, M; Palom, AR; Vila-Subiros, J				Torres-Bagur, Maria; Ribas Palom, Anna; Vila-Subiros, Josep			Perceptions of climate change and water availability in the Mediterranean tourist sector A case study of the Muga River basin (Girona, Spain)	INTERNATIONAL JOURNAL OF CLIMATE CHANGE STRATEGIES AND MANAGEMENT			English	Article						Climate change; Lodging industry; Perception; Mediterranean basin; Water resources	CHANGE ADAPTATION; CHANGE IMPACTS; HOTELS; VULNERABILITY; MANAGEMENT; RESOURCES; INDUSTRY; SUMMER; WINTER; ALPS	Purpose - The purpose of this paper is understand these perceptions and identify main problems associated to climate change in order to design effective mitigation and adaptation strategies to guarantee the sustainability of tourism and natural resources. The Mediterranean basin is a leading international tourist destination and one that is particularly vulnerable to the effects of climate change…	[Torres-Bagur, Maria; Ribas Palom, Anna; Vila-Subiros, Josep] Univ Girona, Dept Geog, Girona, Spain; [Torres-Bagur, Maria; Ribas Palom, Anna; Vila-Subiros, Josep] Univ Girona, Inst Environm, Girona, Spain	Universitat de Girona; Universitat de Girona	Torres-Bagur, M (corresponding author), Univ Girona, Dept Geog, Girona, Spain.	maria.torres@udg.edu								15	15												2019	11	4
J	Toth, E; Bragalli, C; Neri, M				Toth, Elena; Bragalli, Cristiana; Neri, Mattia			Assessing the significance of tourism and climate on residential water demand: Panel-data analysis and non-linear modelling of monthly water consumptions	ENVIRONMENTAL MODELLING & SOFTWARE			English	Article						Water demand modelling; Residential water uses; Tourism; Climate; Correlation analysis; Panel-data	NEURAL-NETWORKS; FORECAST; VARIABLES; PRICE; DETERMINANTS; CHALLENGES; MANAGEMENT; IMPACT; CITY	The concentration in time and space of tourists and of specific water-demanding touristic activities can add considerable pressure on available water supplies in coastal regions. The impact of tourism has not been adequately addressed in the water demand literature, especially at sub-annual scale: the present study includes the role of tourism on the monthly water demand in a set of Mediterranean…	[Toth, Elena; Bragalli, Cristiana; Neri, Mattia] Univ Bologna, Sch Engn, Dept DICAM, Bologna, Italy	University of Bologna	Toth, E (corresponding author), Univ Bologna, Sch Engn, Dept DICAM, Bologna, Italy.	elena.toth@unibo.it								15	15											MAY	2018	103
J	de Paula, YC; Schiavetti, A; Sampaio, CLS; Calderon, E				de Paula, Yuri Cruz; Schiavetti, Alexandre; Sampaio, Claudio L. S.; Calderon, Emiliano			The effects of fish feeding by visitors on reef fish in a Marine Protected Area open to tourism	BIOTA NEOTROPICA			English	Article						Abudefduf saxatilis; behavior; fish feeding; in situ experiment; South Atlantic; tide pools	BRAZILIAN CORAL-REEFS; GREAT-BARRIER-REEF; ANCHOR DAMAGE; COMMUNITY STRUCTURE; ECOLOGICAL IMPACTS; BENTHIC ORGANISMS; TROPICAL REEF; ASSEMBLAGE; MANAGEMENT; PARK	Coral reef-based tourism has risen sharply across the globe, coupled with an increase in fish feeding by visitors. Studies indicate that fish feeding is one of the leading causes of changes in distribution patterns, abundance, the structure of marine fish communities, and fish behavior. The aim of this study was to determine the effect of human presence and fish feeding on the behavior of reef fi…	[de Paula, Yuri Cruz] Univ Estadual Santa Cruz, Programa Posgrad Sistemas Aquat Trop, Rodovia Jorge Amado,Km 16, Ilheus, BA, Brazil; [Schiavetti, Alexandre] Univ Estadual Santa Cruz, Dept Ciencias Agr & Ambientais, Rodovia Jorge Amado,Km 16, Ilheus, BA, Brazil; [Sampaio, Claudio L. S.] Univ Fed Alagoas, Unidade Educ Penedo, Lab Ictiol & Conservaccao, Av Beira Rio S-N, Penedo, AL, Brazil; [Caldero…	Universidade Estadual de Santa Cruz; Universidade Estadual de Santa Cruz; Universidade Federal de Alagoas; Universidade Federal do Rio de Janeiro	de Paula, YC (corresponding author), Univ Estadual Santa Cruz, Programa Posgrad Sistemas Aquat Trop, Rodovia Jorge Amado,Km 16, Ilheus, BA, Brazil.	yuri_c_p@hotmail.com								15	15												2018	18	3
J	Perna, F; Custodio, MJ; Oliveira, V				Perna, Fernando; Custodio, Maria Joao; Oliveira, Vanessa			Tourism Destination Competitiveness: an application model for the south of Portugal versus the Mediterranean region of Spain: COMPETITIVTOUR	TOURISM & MANAGEMENT STUDIES			English	Article						Tourism destination; competitiveness; territory management; evaluation models; West Mediterranean coast	ISLAND; TRAVEL	Tourism destination competitiveness analysis benefits from a growing number of theoretical and applied developments. To support competitiveness strategies and despite the paraphernalia of competitiveness indexes available, there is not just a single set of indicators that can be used for all destinations at all times. The COMPETITIVTOUR model, developed since 2009 is applied to the south of Portu…	[Perna, Fernando; Custodio, Maria Joao; Oliveira, Vanessa] Univ Algarve, Sch Management Hospitality & Tourism, Campus Penha, P-8005139 Faro, Portugal	Universidade do Algarve	Perna, F (corresponding author), Univ Algarve, Sch Management Hospitality & Tourism, Campus Penha, P-8005139 Faro, Portugal.	fperna@ualg.pt; mjcusto@ualg.pt; voliveira@ualg.pt								15	15												2018	14	1
J	Myronidis, D; Nikolaos, T				Myronidis, Dimitrios; Nikolaos, Theofanous			Changes in climatic patterns and tourism and their concomitant effect on drinking water transfers into the region of South Aegean, Greece	STOCHASTIC ENVIRONMENTAL RESEARCH AND RISK ASSESSMENT			English	Article						Precipitation indices; Temperature indices; RClimDex; Mann&#8211; Kendall test; Aridity index; RDIst index; SPI index; Water transfers; Eastern Mediterranean		Global warming is already having a negative impact on vital sectors on which human development depends, such as water resource availability. In this study, the changes and abrupt change timing of climatic extreme indices, aridity and drought over the Region of South Aegean are captured using the Mann-Kendall and Pettitt tests, while the latter variables are correlated with the water volume transp…	[Myronidis, Dimitrios; Nikolaos, Theofanous] Aristotle Univ Thessaloniki, Sch Forestry & Nat Environm, Univ Campus 54124,POB 268, Thessaloniki, Greece	Aristotle University of Thessaloniki	Myronidis, D (corresponding author), Aristotle Univ Thessaloniki, Sch Forestry & Nat Environm, Univ Campus 54124,POB 268, Thessaloniki, Greece.	myronid@for.auth.gr								14	14											SEP	2021	35	9
J	Masot, AN; Rodriguez, NR				Nieto Masot, Ana; Rios Rodriguez, Nerea			Rural Tourism as a Development Strategy in Low-Density Areas: Case Study in Northern Extremadura (Spain)	SUSTAINABILITY			English	Article						rural tourism; travelers; principal component analysis; geographic information systems; tourist accommodation; Extremadura	SUSTAINABILITY; PERSPECTIVES; EVOLUTION	The appearance of new trends and models of tourism consumption has allowed the proliferation of rural tourist facilities in northern Extremadura. This article analyzes the economic, social, and heritage (natural and cultural) variables to relate them to the tourism offer and demand in these areas. The present study used geostatistical techniques such as Principal Component Analysis (PCA) and thei…	[Nieto Masot, Ana; Rios Rodriguez, Nerea] Univ Extremadura, Dept Art & Terr Sci, Caceres 10003, Spain	Universidad de Extremadura	Masot, AN (corresponding author), Univ Extremadura, Dept Art & Terr Sci, Caceres 10003, Spain.	ananieto@unex.es; nerearios@unex.es								14	14											JAN	2021	13	1
J	Yu, P; Zhang, JH; Wang, YR; Wang, C; Zhang, HM				Yu, Peng; Zhang, Jinhe; Wang, Yaru; Wang, Chang; Zhang, Hongmei			Can tourism development enhance livelihood capitals of rural households? Evidence from Huangshan National Park adjacent communities, China	SCIENCE OF THE TOTAL ENVIRONMENT			English	Article						Livelihood capitals; Institutional capital; Spatiotemporal changes; Tourism impact; Rural households; National park	ADAPTIVE CAPACITY; PROTECTED AREAS; SUSTAINABILITY; BIODIVERSITY; RESILIENCE; MANAGEMENT; LINKAGES; STRATEGY; PROVINCE; PLATEAU	Measuring the change of the livelihood capitals of rural households in park-adjacent communities under the background of tourism development is an important predictor to identify the sustainable development status of national parks. This paper constructs measurement indicators of the livelihood capitals of rural household in communities surrounding national parks and takes Huangshan National Park…	[Yu, Peng; Zhang, Jinhe; Wang, Yaru; Wang, Chang] Nanjing Univ, Sch Geog & Ocean Sci, Nanjing, Peoples R China; [Zhang, Hongmei] Shanghai Normal Univ, Shanghai Inst Tourism, Shanghai, Peoples R China	Nanjing University; Shanghai Normal University	Wang, C (corresponding author), 163 Xianlin Rd, Nanjing, Peoples R China.	yupeng@smail.nju.edu.cn; zhangjinhe@nju.edu.cn; dg1827030@smail.nju.edu.cn; wangchang@nju.edu.cn; hongmei@shnu.edu.cn								14	14											DEC 15	2020	748
J	Reif, J; Schmucker, D				Reif, Julian; Schmuecker, Dirk			Exploring new ways of visitor tracking using big data sources: Opportunities and limits of passive mobile data for tourism	JOURNAL OF DESTINATION MARKETING & MANAGEMENT			English	Article						Big data; Passive mobile data; Tourist tracking; Spatio-temporal behaviour; Identification of tourists	POSITIONING DATA; SPATIAL-BEHAVIOR; PATTERNS; PARTICIPATION; TECHNOLOGIES; MOVEMENTS; RECORDS; EVENTS	Passive mobile data (PMD) are event data recorded by mobile network operators (MNOs) in the course of a consumer's use of mobile phones connected to public voice and data networks. Increasingly, MNOs provide such data for research and applications in tourism, anonymised according to national regulations and aggregated based on the technical and economic interests of the MNO. Alongside mobility re…	[Reif, Julian; Schmuecker, Dirk] West Coast Univ Appl Sci, DITF German Inst Tourism Res, Heide, Germany; [Schmuecker, Dirk] NIT Inst Tourism Res Northern Europe, Kiel, Germany		Reif, J (corresponding author), West Coast Univ Appl Sci, DITF German Inst Tourism Res, Heide, Germany.	reif@fh-westkueste.de; schmuecker@fh-westkueste.de								14	14											DEC	2020	18
J	Song, ML; Xie, QJ; Tan, KH; Wang, JL				Song, Malin; Xie, Qianjiao; Tan, Kim Hua; Wang, Jianlin			A fair distribution and transfer mechanism of forest tourism benefits in China	CHINA ECONOMIC REVIEW			English	Article						Forest tourism benefits; Fair distribution; Benefit transfer; Iterative estimation	ECONOMIC-GROWTH; NATURAL-RESOURCES; NATIONAL-PARK; DRIVEN; ECOTOURISM; MANAGEMENT; CONSERVATION; PRODUCTIVITY; BIODIVERSITY; WILLINGNESS	This study establishes a theoretical model of forest tourism benefit allocation. Empirical testing was carried out based on China's inter-provincial panel data from 2000 to 2016, following the principle of fair allocation, and using an iterative algorithm to distribute forest tourism benefits among different economic entities and regions fairly. The empirical results show that urban residents get…	[Song, Malin] Anhui Univ Finance & Econ, Ecol Econ & Management Collaborat Innovat Ctr, Bengbu 233030, Peoples R China; [Xie, Qianjiao] Anhui Univ Finance & Econ, Sch Stat & Appl Math, Bengbu 233030, Peoples R China; [Tan, Kim Hua] Univ Nottingham, Nottingham, England; [Wang, Jianlin] Dongbei Univ Finance & Econ, Ctr Ind & Business Org, Dalian 116025, Peoples R China	Anhui University of Finance & Economics; Anhui University of Finance & Economics; University of Nottingham; Dongbei University of Finance & Economics	Xie, QJ (corresponding author), Anhui Univ Finance & Econ, Sch Stat & Appl Math, Bengbu 233030, Peoples R China.	songml@aufe.edu.cn; xieqj1996@163.com; kim.tan@nottingham.ac.uk								14	14											OCT	2020	63
J	Terkenli, TS; Bell, S; Toskovic, O; Dubljevic-Tomicevic, J; Panagopoulos, T; Straupe, I; Kristianova, K; Straigyte, L; O'Brien, L; Zivojinovic, I				Terkenli, T. S.; Bell, S.; Toskovic, O.; Dubljevic-Tomicevic, J.; Panagopoulos, T.; Straupe, I; Kristianova, K.; Straigyte, L.; O'Brien, L.; Zivojinovic, I			Tourist perceptions and uses of urban green infrastructure: An exploratory cross-cultural investigation	URBAN FORESTRY & URBAN GREENING			English	Article						European city; Green city branding; Green spaces; Tourist destination; Urban forest; Urban green tourism	CLIMATE-CHANGE; FORESTRY; BELGRADE; SERVICES; CITY; WILLINGNESS; RESIDENTS; VALUATION; BENEFITS; BELIEFS	Urban Green Infrastructure (UGI) serves both inhabitants' and visitors' numerous and various needs. This research aimed to enhance knowledge regarding the role of UGI in urban tourism. The research questions addressed tourists' perceptions of UGI, their understanding and uses of UGI, and the ways that this understanding influenced their travel choice to specific urban destinations. A cross-cultur…	[Terkenli, T. S.] Univ Aegean, Dept Geog, Mitilini, Greece; [Bell, S.] Estonian Univ Life Sci, Chair Landscape Architecture, Tartu, Estonia; [Toskovic, O.] Univ Belgrade, Fac Philosophy, Lab Expt Psychol, Belgrade, Serbia; [Dubljevic-Tomicevic, J.] Univ Belgrade, Fac Forestry, Dept Landscape Architecture & Hort, Belgrade, Serbia; [Panagopoulos, T.] Univ Algarve, Res Ctr Tourism Sustainabil & Well…	University of Aegean; Estonian University of Life Sciences; University of Belgrade; University of Belgrade; Universidade do Algarve; Latvia University of Life Sciences & Technologies; Slovak University of Technology Bratislava; Vytautas Magnus University; University of Natural Resources & Life Sciences, Vienna	Zivojinovic, I (corresponding author), Univ Nat Resources & Life Sci, Inst Forest Environm & Nat Resource Policy, Vienna BOKU & European Forest Inst, Forest Policy Res Network, Feistmantelstr 4, A-1180 Vienna, Austria.	t.terkenli@aegean.gr; ivana.zivojinovic@boku.ac.at								14	15											MAR	2020	49
J	Pang, QY; Zhang, M				Pang Qingyun; Zhang Mu			Evolutionary game analysis of land income distribution in tourism development	TOURISM ECONOMICS			English	Article						community participation; evolutionary game analysis; land transfer; revenue distribution; tourism development	COMMUNITY PARTICIPATION; DECISION-MAKING; RENTAL MARKETS; DESTINATION; GOVERNANCE; SUSTAINABILITY; MANAGEMENT	Social stability is the key to the sustainable development of tourism destinations. And reasonable distribution of land revenue during tourism development can effectively avoid social conflicts at these destinations. This study explores the dynamic nature and stabilization of land revenue distribution for tourism development. It does so by developing an evolutionary game model. In this model, the…	[Pang Qingyun] Sun Yat Sen Univ, Shenzhen Tourism Coll, Guangzhou, Peoples R China; [Zhang Mu] Jinan Univ, Shenzhen Tourism Coll, Shenzhen, Guangdong, Peoples R China	Sun Yat Sen University; Jinan University	Zhang, M (corresponding author), Jinan Univ, Jinan Univ Univ Florida Joint Lab Tourism & Infor, Shenzhen Tourism Coll, Shenzhen 518053, Guangdong, Peoples R China.	zhangmu@jnu.edu.cn								14	14											JUN	2021	27	4
J	Coenders, G; Ferrer-Rosell, B				Coenders, Germa; Ferrer-Rosell, Berta			COMPOSITIONAL DATA ANALYSIS IN TOURISM: REVIEW AND FUTURE DIRECTIONS	TOURISM ANALYSIS			English	Review						Compositional data analysis (CoDa); Restaurant menu style; Tourism; Hospitality; Log-ratio coordinates	EXPENDITURE COMPOSITION; MODELS; SHARE; REGRESSION; CULTURE; BIPLOTS	Compositional data analysis (CoDa) is the standard statistical methodology when data contain information about the relative importance of parts of a whole. Many research questions in tourism arc either related to distribution of a whole (e.g., distribution, share, allocation, etc.) or relative importance (e.g., dominance, concentration, profile, etc.). Example research questions might be: How doe…	[Coenders, Germa] Univ Girona, Fac Econ & Management, Dept Econ, Campus Montilivi,C Univ 10, Girona 17003, Spain; [Ferrer-Rosell, Berta] Univ Lleida, Fac Law Econ & Tourism, Dept Business Adm, Campus Cappont, Lleida, Spain	Universitat de Girona; Universitat de Lleida	Coenders, G (corresponding author), Univ Girona, Fac Econ & Management, Dept Econ, Campus Montilivi,C Univ 10, Girona 17003, Spain.	germa.coenders@udg.edu								14	14												2020	25	1
J	Fernandez-Morales, A; Cisneros-Martinez, JD				Fernandez-Morales, Antonio; Cisneros-Martinez, Jose David			Seasonal Concentration Decomposition of Cruise Tourism Demand in Southern Europe	JOURNAL OF TRAVEL RESEARCH			English	Article						bagged clustering; Gini index; cruise tourism; seasonality; Southern Europe	HOTEL DEMAND; VISITORS; IMPACT; INCOME; INDEX; REGENERATION; ITINERARIES; OCCUPANCY; MARKETS; PORTS	This article analyzes cruise tourism seasonality in Southern Europe, assessing the seasonal concentration levels by means of the Gini index. The additive decomposition of this index is used to evaluate the contribution of each port to the global seasonal concentration in the regions where they are located. It also allows the estimation of marginal relative effects to identify the most propitious …	[Fernandez-Morales, Antonio; Cisneros-Martinez, Jose David] Univ Malaga, Fac Ciencias Econ & Empresariales, Dept Econ Aplicada Estadist & Econometria, Calle El Ejido 6, E-29071 Malaga, Spain	Universidad de Malaga	Cisneros-Martinez, JD (corresponding author), Univ Malaga, Fac Ciencias Econ & Empresariales, Dept Econ Aplicada Estadist & Econometria, Calle El Ejido 6, E-29071 Malaga, Spain.	joscismar@uma.es								14	14											NOV	2019	58	8
J	Yin, P; Pagliara, F; Wilson, A				Yin, Ping; Pagliara, Francesca; Wilson, Alan			How Does High-Speed Rail Affect Tourism? A Case Study of the Capital Region of China	SUSTAINABILITY			English	Article						High-Speed Rail; tourism spatial interaction; Capital Area of China; spatial difference	INTERNATIONAL TOURISM; EMPIRICAL-EVIDENCE; GRAVITY MODEL; OPPORTUNITIES; DESTINATION; PATTERN; CHOICE; TRAINS; IMPACT; TRAVEL	The objective of this study is to analyze the tourism spatial interaction that defines two scenarios, i.e., the actual one with the current high-speed rail (HSR) network, and the future one with an extension of the HSR network, considering as a case study the Capital region of China. The impact of HSR on the spatial distribution characteristics is investigated. The main outcome of this study is t…	[Yin, Ping] Beijing Jiaotong Univ, Sch Econ & Management, Dept Tourism Management, Beijing 100044, Peoples R China; [Pagliara, Francesca] Univ Naples Federico II, Dept Civil Architectural & Environm Engn, I-80125 Naples, Italy; [Wilson, Alan] Alan Turing Inst, Special Projects, London NW1 2DB, England; [Wilson, Alan] Nuffield Fdn, Ada Lovelace Inst, London WC1B 3JS, England	Beijing Jiaotong University; University of Naples Federico II	Yin, P (corresponding author), Beijing Jiaotong Univ, Sch Econ & Management, Dept Tourism Management, Beijing 100044, Peoples R China.	pyin@bjtu.edu.cn; fpagliar@unina.it; awilson@turing.ac.uk								14	14											JAN 2	2019	11	2
J	Nematpour, M; Faraji, A				Nematpour, Mohammad; Faraji, Amin			Structural analysis of the tourism impacts in the form of future study in developing countries (case study: Iran)	JOURNAL OF TOURISM FUTURES			English	Article						Sustainable tourism; MICMAC; Structural analysis; Tourism impacts; Future study	RESIDENTS PERCEPTIONS; HOST PERCEPTIONS; SUNSHINE COAST; COMMUNITY	Purpose - The purpose of this paper is to identify and prioritize the positive and negative impacts of tourism on the process of tourism growth at a national scale in Iran, by taking into account the reviews of previous studies, views of experts and structural analysis. Design/methodology/approach - In this investigation, structural analysis technique has been used to identify the correlation bet…	[Nematpour, Mohammad; Faraji, Amin] Univ Tehran, Tehran, Iran	University of Tehran	Faraji, A (corresponding author), Univ Tehran, Tehran, Iran.	a.faraji@ut.ac.ir								14	14												2019	5	3
J	Khalilzadeh, J; Wang, YC				Khalilzadeh, Jalayer; Wang, Youcheng			The economics of attitudes: A different approach to utility functions of players in tourism marketing coalitional networks	TOURISM MANAGEMENT			English	Article						Destination; Collaboration; Free riders; Conflict; Coalitional game; Network theory	DESTINATION; ALLIANCES; COLLABORATION; SCIENCES; FUTURE	The foundation of destination collaboration is based on the interdependency of the organizations involved in producing destination products. The high rate of destination collaboration failure underscores the need for conflict studies. Unlike previous studies, which depend solely on the collaboration monetary values, this study proposes a new approach to define its utility functions based on the a…	[Khalilzadeh, Jalayer] Univ Cent Florida, Rosen Coll Hospitality Management, Room 275-19,9907 Universal Blvd, Orlando, FL 32819 USA; [Wang, Youcheng] Univ Cent Florida, Rosen Coll Hospitality Management, Room 219B,9907 Universal Blvd, Orlando, FL 32819 USA	State University System of Florida; University of Central Florida; State University System of Florida; University of Central Florida	Khalilzadeh, J (corresponding author), Univ Cent Florida, Rosen Coll Hospitality Management, Room 275-19,9907 Universal Blvd, Orlando, FL 32819 USA.	jalayer.khalilzadeh@ucf.edu; youcheng.wang@ucf.edu								14	15											APR	2018	65
J	Rytkonen, P; Bonow, M; Girard, C; Tunon, H				Rytkonen, Paulina; Bonow, Madeleine; Girard, Chloe; Tunon, Hakan			Bringing the Consumer Back in-The Motives, Perceptions, and Values behind Consumers and Rural Tourists' Decision to Buy Local and Localized Artisan Food-A Swedish Example	AGRICULTURE-BASEL			English	Article						proximity; consumers' motivational factors; local food systems; localized food systems; typicity; food attributes; close typicity food system	COMMUNITY SUPPORTED AGRICULTURE; CERTIFICATION; APPRECIATION; NETWORKS; BEHAVIOR; CHAINS	This article highlights the motivational factors behind consumers' and tourists' decisions to buy local artisan cheese in Jamtland (Sweden). Empirically, the case itself diverts from the typical Franco-Mediterranean case in which both the actions of producers and consumers are embedded in historical, long-term culinary traditions and territorial features, nor is it the typical farmers' market or …	[Rytkonen, Paulina] Sodertorn Univ, Dept Business Adm, Sch Social Sci, SE-14189 Huddinge, Sweden; [Bonow, Madeleine; Girard, Chloe] Sodertorn Univ, Sch Sch Nat Sci Environm & Technol, Dept Environm Studies, SE-14189 Huddinge, Sweden; [Tunon, Hakan] Swedish Univ Agr Sci, Swedish Biodivers Ctr, POB 7016, SE-75007 Uppsala, Sweden	Sodertorn University; Sodertorn University; Swedish University of Agricultural Sciences	Rytkonen, P (corresponding author), Sodertorn Univ, Dept Business Adm, Sch Social Sci, SE-14189 Huddinge, Sweden.	Paulina.rytkonen@sh.se; madeleine.bonow@sh.se; chloegirard2506@gmail.com; hakan.tunon@slu.se								14	14											APR	2018	8	4
J	Tomlinson, B; Maynou, F; Sabates, A; Fuentes, V; Canepa, A; Sastre, S				Tomlinson, Benjamin; Maynou, Francesc; Sabates, Ana; Fuentes, Veronica; Canepa, Antonio; Sastre, Sergio			Systems approach modelling of the interactive effects of fisheries, jellyfish and tourism in the Catalan coast	ESTUARINE COASTAL AND SHELF SCIENCE			English	Article						Pelagia noctiluca; Anchovy; Sardine; Small pelagic fisheries; Social-ecosystem model; Jellyfish strandings; Mediterranean; Spain; Catalonia	ANCHOVY ENGRAULIS-ENCRASICOLUS; PELAGIA-NOCTILUCA CNIDARIA; MEDITERRANEAN-SEA; SARDINA-PILCHARDUS; MATRIX MODEL; LARVAE; MORTALITY; FISH; PREDATION; ZOOPLANKTON	Despite the large fluctuation in annual recordings of gelatinous plankton along the Catalan coast in the north western Mediterranean and the lack of long term data sets, there is a general perception that jellyfish abundances are increasing. Local authorities are concerned about the stranding events and arrivals of jellyfish to beaches and believe it could reduce the recreational appeal of the be…	[Tomlinson, Benjamin; Maynou, Francesc; Sabates, Ana; Fuentes, Veronica; Canepa, Antonio; Sastre, Sergio] CSIC, Inst Ciencies Mar, Passeig Maritim Barceloneta 37-49, E-08003 Barcelona, Spain	Consejo Superior de Investigaciones Cientificas (CSIC); CSIC - Centro Mediterraneo de Investigaciones Marinas y Ambientales (CMIMA); CSIC - Instituto de Ciencias del Mar (ICM)	Tomlinson, B (corresponding author), CSIC, Inst Ciencies Mar, Passeig Maritim Barceloneta 37-49, E-08003 Barcelona, Spain.	tomlinson@icm.csic.es								14	14											FEB 5	2018	201
J	Akdag, G; Guler, O; Dalgic, A; Benli, S; Cakici, AC				Akdag, Gurkan; Guler, Ozan; Dalgic, Ali; Benli, Sercan; Cakici, A. Celil			Do tourists' gastronomic experiences differ within the same geographical region? A comparative study of two Mediterranean destinations Turkey and Spain	BRITISH FOOD JOURNAL			English	Article						Gastronomy; Food consumption in tourism; Gastronomic satisfaction; Mediterranean cuisine; Typology of gastronomy tourists	TESTING MEASUREMENT INVARIANCE; FOOD-CONSUMPTION; RECOMMENDATIONS; IDENTITY; CULTURE; IMAGE; MODEL	Purpose - The purpose of this paper is to discover the common and differentiating food factors that affect tourists' gastronomy satisfaction by comparing tourists' gastronomic experiences at two culinary destinations in the Mediterranean region. Design/methodology/approach - A total of 396 usable questionnaires were collected using a convenience sampling method from Cordoba (Spain) and Hatay (Tur…	[Akdag, Gurkan] Mersin Univ, Fac Tourism, Dept Gastron & Culinary Arts, Mersin, Turkey; [Guler, Ozan; Dalgic, Ali; Benli, Sercan; Cakici, A. Celil] Mersin Univ, Fac Tourism, Dept Tourism Management, Mersin, Turkey	Mersin University; Mersin University	Guler, O (corresponding author), Mersin Univ, Fac Tourism, Dept Tourism Management, Mersin, Turkey.	ozanguler@mersin.edu.tr								14	14												2018	120	1
J	Schott, C; Nhem, S				Schott, Christian; Nhem, Sochea			Paths to the market: analysing tourism distribution channels for community-based tourism	TOURISM RECREATION RESEARCH			English	Article						CBT; Cambodia; distribution channels; factors; economic sustainability	HOSPITALITY; BEHAVIOR; IMPACTS; HOTELS; ISSUES; POWER	This research investigates distribution channels as a critical business mechanism for community-based tourism (CBT) by connecting CBT enterprises to the market. Specifically, the paper is guided by the research question of how the paths to the market can be improved for a culture and heritage-focused CBT enterprise in Cambodia. In addressing this question, the paper explores both the distribution…	[Schott, Christian] Victoria Univ Wellington, Sch Management, POB 600, Wellington, New Zealand; [Nhem, Sochea] Royal Univ Phnom Penh, Dept Tourism, Phnom Penh, Cambodia	Victoria University Wellington	Schott, C (corresponding author), Victoria Univ Wellington, Sch Management, POB 600, Wellington, New Zealand.	christian.schott@vuw.ac.nz								14	14												2018	43	3
J	Zhang, H; Duan, Y; Han, ZL				Zhang, Hao; Duan, Ye; Han, Zenglin			Research on Spatial Patterns and Sustainable Development of Rural Tourism Destinations in the Yellow River Basin of China	LAND			English	Article						China's Yellow River Basin; sustainable rural tourism; spatial pattern; strategic recommendations	PARTICIPATION; INDICATORS; VILLAGES	Rural tourism is a new point of growth for tourism and the economy in the context of the new normalization of the economy and is of great significance in achieving the complementary coordination and integration of urban and rural areas, promoting rural transformation, and increasing farmers' incomes. The trends of rural tourism development mechanisms studied on a spatial scale can be used to inte…	[Zhang, Hao; Duan, Ye] Liaoning Normal Univ, Sch Geog, Dalian 116029, Peoples R China; [Han, Zenglin] Liaoning Normal Univ, Ctr Studies Marine Econ & Sustainable Dev, Dalian 116029, Peoples R China	Liaoning Normal University; Liaoning Normal University	Duan, Y (corresponding author), Liaoning Normal Univ, Sch Geog, Dalian 116029, Peoples R China.	zhhao3110@163.com; dydl@lnnu.edu.cn; hzl@lnnu.edu.cn								13	13											AUG	2021	10	8
J	Yang, TT; Ruan, WQ; Zhang, SN; Li, YQ				Yang, Ting-Ting; Ruan, Wen-Qi; Zhang, Shu-Ning; Li, Yong-Quan			The influence of the COVID-19 pandemic on tourism demand for destinations: an analysis of spatial heterogeneity from a multi-scale perspective	ASIA PACIFIC JOURNAL OF TOURISM RESEARCH			English	Article						COVID-19; tourism demand; public health event; spatial heterogeneity; geo-detector	ECONOMIC-CRISIS; TERRORISM; IMPACTS; EVENTS; RISK; SARS; FLU	This study explores the spatial heterogeneity of COVID-19 on tourism demand at different spatial scales. The results indicate that at the macroscale, cities with developed economies and mature tourism sectors are more affected while the differences in impact are further expanded at the mesoscale. At the microscale, cultural scenic destinations or well-known attractions are far more affected than …	[Yang, Ting-Ting; Ruan, Wen-Qi; Zhang, Shu-Ning] Huaqiao Univ, Coll Tourism, 269 Chenghua North Rd, Quanzhou 362021, Fujian, Peoples R China; [Li, Yong-Quan] Huaqiao Univ, Coll Tourism, Res Ctr Tourism & Hospitality Management, Quanzhou, Peoples R China	Huaqiao University; Huaqiao University	Ruan, WQ (corresponding author), Huaqiao Univ, Coll Tourism, 269 Chenghua North Rd, Quanzhou 362021, Fujian, Peoples R China.	wqr1992@163.com								13	13											JUL 3	2021	26	7
J	D'Arco, M; Lo Presti, L; Marino, V; Maggiore, G				D'Arco, Mario; Lo Presti, Letizia; Marino, Vittoria; Maggiore, Giulio			Is sustainable tourism a goal that came true? The Italian experience of the Cilento and Vallo di Diano National Park	LAND USE POLICY			English	Article						Sustainable land use; Sustainable tourism; Protected areas; Sustainable development goals; Viable system approach; Actor engagement theory	MANAGING PROTECTED AREAS; VALUE CO-CREATION; ACTOR ENGAGEMENT; INCOME-DISTRIBUTION; DESTINATION; LANDSCAPES; FRAMEWORK	According to previous research, in several countries, the achievement of the objectives for tourism development and the better functioning of protected areas is affected by bad governance activities. This paper provides a framework based on the combination between the Viable Systems Approach (vSa) and the actor engagement theory for improving the managerial effectiveness of protected areas. Explo…	[D'Arco, Mario; Marino, Vittoria] Univ Salerno, Dept Business Sci Management & Innovat Syst, DISA MIS, Salerno, Italy; [Lo Presti, Letizia; Maggiore, Giulio] Unitelma Sapienza, Dept Law & Econ, Rome, Italy	University of Salerno; Universita degli Studi di Roma Unitelma Sapienza	D'Arco, M (corresponding author), Univ Salerno, Dept Business Sci Management & Innovat Syst, DISA MIS, Salerno, Italy.	mdarco@unisa.it; letizia.lopresti@unitelmasapienza.it; vmarino@unisa.it; giulio.maggiore@unitelmasapienza.it								13	13											FEB	2021	101
J	Chen, HZ; Chen, WF; Guo, HG; Lin, H; Zhang, YB				Chen, Hongzhe; Chen, Wenfeng; Guo, Huige; Lin, Hui; Zhang, Yuanbiao			Pharmaceuticals and personal care products in the seawater around a typical subtropical tourist city of China and associated ecological risk	ENVIRONMENTAL SCIENCE AND POLLUTION RESEARCH			English	Article						PPCPs; Seasonal variance; Labile-to-conservative ratio; Characteristic pollutants; Risk quotients; Untreated domestic sewage; Aquaculture	WATER TREATMENT-PLANT; PEARL RIVER DELTA; VETERINARY ANTIBIOTICS; FATE; RANITIDINE; ESTUARY; MARKERS; RUNOFF; XIAMEN	Pharmaceuticals and personal care products (PPCPs) in the sea area surrounding a densely populated tourist city in southeastern China were investigated. In total, 32 PPCP pollutants classified into 23 categories were detected. Different spatial distribution patterns of PPCPs indicated possible contamination from runoff and multiple local sources. The labile-to-conservative ratios of PPCPs showed …	[Chen, Hongzhe; Chen, Wenfeng; Guo, Huige; Lin, Hui; Zhang, Yuanbiao] Third Inst Oceanog, Minist Nat Resources China, 178 Daxue Rd, Xiamen 361005, Fujian, Peoples R China	Ministry of Natural Resources of the People's Republic of China	Chen, HZ (corresponding author), Third Inst Oceanog, Minist Nat Resources China, 178 Daxue Rd, Xiamen 361005, Fujian, Peoples R China.	chenhongzhe@tio.org.cn; chenwenfeng@tio.org.cn; guohuige@tio.org.cn; linhui@tio.org.cn; zhangyuanbiao@tio.org.cn								13	13											MAY	2021	28	18
J	Sigler, T; Wachsmuth, D				Sigler, Thomas; Wachsmuth, David			New directions in transnational gentrification: Tourism-led, state-led and lifestyle-led urban transformations	URBAN STUDIES			English	Article						gentrification; housing; migration; neighbourhood; redevelopment; short-term rentals	GLOBALIZATION; NEIGHBORHOOD; MIGRATION; LONDON; CITY	Transnational gentrification is class-based neighbourhood change driven by relatively affluent international migrants. In contrast to the conventional globalisation narrative in which people are significantly more place-bound than capital flows, transnational gentrification suggests that a globally mobile capitalist class has been in large part responsible for rapid change in many urban neighbour…	[Sigler, Thomas] Univ Queensland, St Lucia, Qld, Australia; [Wachsmuth, David] McGill Univ, Montreal, PQ, Canada	University of Queensland; McGill University	Sigler, T (corresponding author), Univ Queensland, Sch Earth & Environm Sci, St Lucia, Qld 4072, Australia.	t.sigler@uq.edu.au								13	13											NOV	2020	57	15
J	Romero, I; Tejada, P				Romero, Isidoro; Tejada, Pilar			Tourism intermediaries and innovation in the hotel industry	CURRENT ISSUES IN TOURISM			English	Article						SMEs; innovation; tour operator; OTA; global value chain	GLOBAL VALUE CHAINS; DISTRIBUTION CHANNEL; SUSTAINABLE TOURISM; GOVERNANCE; HOSPITALITY; OPERATORS; IMPACTS; ONLINE; INFORMATION; MANAGEMENT	This paper examines the influence of tourism intermediaries on innovation in SMEs in the hotel industry from the perspective of the global value chain approach. The paper contributes towards characterizing the changing patterns of governance in the tourism global value chains. In addition, it provides useful information about SMEs' innovation for tourism destination managers. The dataset for this…	[Romero, Isidoro; Tejada, Pilar] Univ Seville, Dept Appl Econ 1, Seville, Spain	University of Sevilla	Tejada, P (corresponding author), Univ Seville, Dept Appl Econ 1, Seville, Spain.	ptejada@us.es								13	13												2020	23	5
J	Heagney, EC; Rose, JM; Ardeshiri, A; Kovac, M				Heagney, E. C.; Rose, J. M.; Ardeshiri, A.; Kovac, M.			The economic value of tourism and recreation across a large protected area network	LAND USE POLICY			English	Article						National park; non-market valuation; Random utility; Ordered choice	DISCRETE-CHOICE EXPERIMENTS; DERIVING WELFARE MEASURES; TRAVEL COST-ANALYSIS; COUNT DATA MODELS; NATIONAL-PARK; ECOSYSTEM SERVICES; FOREST RECREATION; OPPORTUNITY COST; RANDOM UTILITY; DEMAND	Environmental economists routinely use travel cost methods to value recreational services from protected areas, but a number of limitations remain. First, most travel cost studies focus on a single protected area or a small handful of protected area sites; value estimates that relate to a protected area network across a larger geographic area or jurisdiction are rare. Second, most protected area …	[Heagney, E. C.; Kovac, M.] NSW Dept Planning Ind & Environm, POB A290, Sydney South, NSW 1232, Australia; [Heagney, E. C.] Southern Cross Univ, Sch Environm Sci & Engn, Mil Rd, Lismore, NSW 2480, Australia; [Heagney, E. C.; Rose, J. M.] Univ Technol, 15 Broadway, Ultimo, NSW 2007, Australia; [Ardeshiri, A.] Sch Civil & Environm Engn, Res Ctr Integrated Transport Innovat, Unsw Sydney, NSW 2052, A…	Southern Cross University; University of Technology Sydney	Heagney, EC (corresponding author), NSW Dept Planning Ind & Environm, POB A290, Sydney South, NSW 1232, Australia.	elizabeth.heagney@environment.nsw.gov.au								13	14											NOV	2019	88
J	Bimonte, S; D'Agostino, A; Grilli, G; Pagliuca, M				Bimonte, Salvatore; D'Agostino, Antonella; Grilli, Gaetano; Pagliuca, Margherita			Tourist season and residents' life satisfaction: Empirical evidence from a longitudinal design in a Mediterranean destination	INTERNATIONAL JOURNAL OF TOURISM RESEARCH			English	Article						community resilience; happiness; residents' attitudes; residents' life satisfaction; tourism	QUALITY-OF-LIFE; SUSTAINABLE TOURISM; HOST PERCEPTIONS; ATTITUDES; HAPPINESS; EXCHANGE; OPINIONS; IMPACTS; SUPPORT	The aim of this paper is to confirm or confute the hypothesis that residents' attitudes to tourism and individuals' overall satisfaction vary with tourist development and to determine whether changes are long lasting or vanish with the tourist season. A longitudinal design based on a three-step survey (before, peak, and after tourist seasons) was conducted for a destination where tourism is a maj…	[Bimonte, Salvatore] Univ Siena, Dept Econ & Stat, Piazza S Francesco 7, I-53100 Siena, Italy; [D'Agostino, Antonella; Pagliuca, Margherita] Univ Naples Parthenope, Dept Management & Quantitat Studies, Naples, Italy; [Grilli, Gaetano] CEFAS, Lowestoft, Suffolk, England	University of Siena; Parthenope University Naples; Centre for Environment Fisheries & Aquaculture Science	Bimonte, S (corresponding author), Univ Siena, Dept Econ & Stat, Piazza S Francesco 7, I-53100 Siena, Italy.	bimonte@unisi.it								13	13											MAY-JUN	2019	21	3
J	Fang, ZG; Zhang, JW; Guo, WJ; Lou, XQ				Fang, Zhiguo; Zhang, Junwen; Guo, Weijun; Lou, Xiuqin			Assemblages of Culturable Airborne Fungi in a Typical Urban, Tourism-driven Center of Southeast China	AEROSOL AND AIR QUALITY RESEARCH			English	Article						Penicillium; Cladosporium; Airborne fungi; Species composition; Concentration distribution	OUTDOOR ENVIRONMENTS; AIR; BACTERIAL; INDOOR; SPORES; AREA; ASSOCIATIONS; AEROSOLS; EXPOSURE	Assessing the prevalence of airborne fungi in a city or region is critical to diagnosing the ecology and effectively treating allergic manifestations induced by inhaling fungal allergens. The present study was conducted to evaluate the characteristics and variations of culturable airborne fungi at four selected sampling sites in Hangzhou in southeastern China. Results showed that the concentratio…	[Fang, Zhiguo; Zhang, Junwen; Guo, Weijun] Zhejiang Gongshang Univ, Sch Environm Sci & Engn, Hangzhou 310012, Zhejiang, Peoples R China; [Lou, Xiuqin] Hangzhou Ctr Dis Control & Prevent, Hangzhou 310021, Zhejiang, Peoples R China	Zhejiang Gongshang University	Fang, ZG (corresponding author), Zhejiang Gongshang Univ, Sch Environm Sci & Engn, Hangzhou 310012, Zhejiang, Peoples R China.	zhgfang77@zjgsu.edu.cn								13	13											APR	2019	19	4
J	Porto, N; Espinola, N				Porto, Natalia; Espinola, Natalia			Labor income inequalities and tourism development in Argentina: A regional approach	TOURISM ECONOMICS			English	Article						amenity-led development; income distribution; regional development; spatial econometrics; tourism development	NATURAL AMENITIES; DETERMINANTS; DEPENDENCE; QUALITY; GROWTH; MODELS; RENTS; WAGES	This study aims to explore the regional wages inequalities and its relationship with the development of tourism and amenities endowment. We estimate a spatial error model for 29 metropolitan agglomerations in Argentina during the period 2004-2015. Four indices of touristic amenities that interact with tourism employment-as a proxy for tourism development-in labor income inequality estimations are…	[Porto, Natalia; Espinola, Natalia] Natl Univ La Plata, La Plata, Buenos Aires, Argentina	National University of La Plata	Porto, N (corresponding author), Natl Univ La Plata, Dept Econ, RA-1900 La Plata, Buenos Aires, Argentina.	natalia.porto@econo.unlp.edu.ar								13	13											DEC	2019	25	8
J	Zeng, BD; He, YC				Zeng, Bindan; He, Yinchun			Factors influencing Chinese tourist flow in Japan - a grounded theory approach	ASIA PACIFIC JOURNAL OF TOURISM RESEARCH			English	Article						Tourist flow; factors; grounded theory; Chinese; Japan	REPEAT VISITORS; PATTERNS; TRAVEL; DESTINATIONS; SEEKING; CHOICE; IMPACT; ONLINE; MODEL; TIME	This study examined the factors influencing Chinese tourist flow in Japan. The study used a grounded theory to obtain insight into the tourist flow through text analysis of 96 online travel diaries and used these data to propose a model of factors. The model constitutes five categories: tourist condition (travel purpose, time budget, travel companion, prior visit experience, and opinions of other…	[Zeng, Bindan] Univ Tsukuba, Grad Sch Life & Environm Sci, Div Reg Geog, 1-1-1 Ten Noudai, Tsukuba, Ibaraki 3058572, Japan; [He, Yinchun] Hunan Normal Univ, Coll Tourism, Changsha, Hunan, Peoples R China	University of Tsukuba; Hunan Normal University	Zeng, BD (corresponding author), Univ Tsukuba, Grad Sch Life & Environm Sci, Div Reg Geog, 1-1-1 Ten Noudai, Tsukuba, Ibaraki 3058572, Japan.	zengbindan@hotmail.com								13	15											JAN 2	2019	24	1
J	Afonso-Rodriguez, JA; Santana-Gallego, M				Afonso-Rodriguez, Julio A.; Santana-Gallego, Maria			Is Spain benefiting from the Arab Spring? On the impact of terrorism on a tourist competitor country	QUALITY & QUANTITY			English	Article						Inbound tourism; Terrorism; Tourist deviation; Unit root; Cointegration analysis	RESIDUAL-BASED TEST; UNIT-ROOT; POLITICAL INSTABILITY; TESTS; REGRESSION; LEVEL	The Arab Spring uprising has caused a large decrease in tourism figures in Middle East countries. At the same time, other Mediterranean competitor countries are seeing an increase in the amount of inbound tourism after being perceived as "safer destination". Therefore, there might be some cross-country substitution effects of tourism in the Mediterranean area, as a consequence of the Arab Spring.…	[Afonso-Rodriguez, Julio A.] Univ La Laguna, San Cristobal la Laguna, Spain; [Santana-Gallego, Maria] Univ Balear Islands, Palma De Mallorca, Spain	Universidad de la Laguna	Santana-Gallego, M (corresponding author), Univ Balear Islands, Palma De Mallorca, Spain.	maria.santana@uib.es								13	13											MAY	2018	52	3
J	Artal-Tur, A; Briones-Penalver, AJ; Villena-Navarro, M				Artal-Tur, Andres; Juan Briones-Penalver, Antonio; Villena-Navarro, Marina			Tourism, cultural activities and sustainability in the Spanish Mediterranean regions: a probit approach	TOURISM & MANAGEMENT STUDIES			English	Article						Tourism; cultural activities; sustainability; probit models; tourism policy		Culture is the preferred activity of sun & sand tourists visiting the Spanish Mediterranean regions. Improving our knowledge on the factors surrounding this type of demand appears to be pivotal for the continuous renewal of those mature destinations. With this objective we apply probit models to a data set of more than 200,000 questionnaires accounting for the socio-economic characteristics of th…	[Artal-Tur, Andres; Juan Briones-Penalver, Antonio; Villena-Navarro, Marina] Tech Univ Cartagena, Fac Business, Dept Econ, C Real 3, Cartagena 30201, Spain	Universidad Politecnica de Cartagena	Artal-Tur, A (corresponding author), Tech Univ Cartagena, Fac Business, Dept Econ, C Real 3, Cartagena 30201, Spain.	Andres.artal@upct.es; aj.briones@upct.es; m.villena@upct.es								13	15												2018	14	1
J	Bao, JG; Chen, GH; Jin, X				Bao, Jigang; Chen, Ganghua; Jin, Xin			China Tourism Research: A Review of Publications from Four Top International Journals	JOURNAL OF CHINA TOURISM RESEARCH			English	Review						China tourism research; research theme; methodology; authorship; fieldwork	WORLD HERITAGE SITE; OUTBOUND TOURISM; CREATIVE DESTRUCTION; LANGUAGE LITERATURE; HOTEL RESEARCH; HOSPITALITY; PERSPECTIVE; GOVERNANCE; COMMUNITY; RANKING	Two-hundred and fifty-seven research articles on China tourism published between 1979 and 2015 in four leading international tourism journals (i.e. Annals of Tourism Research, Journal of Sustainable Tourism, Journal of Travel Research and Tourism Management) were reviewed to delineate the status of China tourism research and indicate areas for future academic inquiry. The most common research the…	[Bao, Jigang; Chen, Ganghua] Sun Yat Sen Univ, Sch Tourism Management, 329 Bldg,135 Xingangxi Rd, Guangzhou 510275, Guangdong, Peoples R China; [Jin, Xin] Griffith Univ, Griffith Business Sch, Dept Tourism Sport & Hotel Management, Gold Coast, Australia	Sun Yat Sen University; Griffith University	Bao, JG (corresponding author), Sun Yat Sen Univ, Sch Tourism Management, 329 Bldg,135 Xingangxi Rd, Guangzhou 510275, Guangdong, Peoples R China.	eesbjg@mail.sysu.edu.cn								13	13												2018	14	1
J	Heidari, A; Yazdani, HR; Saghafi, F; Jalilvand, MR				Heidari, Ali; Yazdani, Hamid Reza; Saghafi, Fatemeh; Jalilvand, Mohammad Reza			The perspective of religious and spiritual tourism research: a systematic mapping study	JOURNAL OF ISLAMIC MARKETING			English	Review						Literature review; Religious tourism; Spiritual tourism; Systematic mapping study	ISLAMIC TOURISM; CULTURAL TOURISM; PERCEIVED VALUE; PILGRIMAGE; SITES; EXPERIENCE; PERCEPTIONS; MANAGEMENT; HERITAGE; VISITORS	Purpose Religious tourism is a form of tourism where people of a particular faith travel to visit places of religious significance in their faith. Previous research into the various aspects of religious and spiritual tourism (RST) has been noticeably extended. The purpose of this study is to perform systematic mapping to provide trends and classification regarding the recent publications in the a…	[Heidari, Ali; Saghafi, Fatemeh; Jalilvand, Mohammad Reza] Univ Tehran, Fac Management, Tehran, Iran; [Yazdani, Hamid Reza] Univ Tehran, Fac Management, Qom, Iran	University of Tehran; University of Tehran	Jalilvand, MR (corresponding author), Univ Tehran, Fac Management, Tehran, Iran.	rezajalilvand@ut.ac.ir								13	14												2018	9	4
J	Martin, JMS; Rivero, MS; Gallego, JIR				Sanchez Martin, Jose Manuel; Sanchez Rivero, Marcelino; Rengifo Gallego, Juan Ignacio			Distribution patterns of tourism supply in Extremadura using geostatistical techniques (2004-2014)	BOLETIN DE LA ASOCIACION DE GEOGRAFOS ESPANOLES			Spanish	Article						Anselin Local Moran's I; Extremadura; geostatistics; Getis-Ord Gi*	SPATIAL ASSOCIATION; MANAGEMENT; PROGRESS; GIS	The quick increase in the supply of accommodation in Extremadura has not been matched by a corresponding increase in the number of visitors and overnight stays, a fact that has led to a significant mismatch between supply and demand. The increase in the supply has distributed unevenly over the territory. Thus, this paper aims to determine the distribution patterns detected within the three major …	[Sanchez Martin, Jose Manuel; Rengifo Gallego, Juan Ignacio] Univ Extremadura, Dept Arte & Ciencias Terr, Badajoz, Spain; [Sanchez Rivero, Marcelino] Univ Extremadura, Dept Econ, Badajoz, Spain	Universidad de Extremadura; Universidad de Extremadura	Martin, JMS (corresponding author), Univ Extremadura, Dept Arte & Ciencias Terr, Badajoz, Spain.	jmsanche@unex.es; sanriver@unex.es; irengifo@unex.es								13	13												2018		76
J	Zhao, ZH				Zhao, Zhi-Hong			Improved fuzzy logic control-based energy management strategy for hybrid power system of FC/PV/battery/SC on tourist ship	INTERNATIONAL JOURNAL OF HYDROGEN ENERGY			English	Article						Hybrid FC; PV; BAT; SC power; Fuzzy logic control; Maximum power point tracking; (MPPT); Dynamic programming (DP); Wavelet transform	FUEL-CELL; OPTIMIZATION; OPERATION; BATTERY; SOLAR	An improved fuzzy-based energy management strategy (EMS) is proposed for a tourist ship used hybrid power system with multiple power sources consisting of fuel cell(FC)/photovoltaic cell(PV)/battery(BAT)/super-capacitor(SC). The power demand from propeller and user terminal is afforded by the power sources connecting to power converters. To obtain more superior performance of the power system, th…	[Zhao, Zhi-Hong] Changan Univ, Sch Automobile, Xian 710054, Peoples R China	Chang'an University	Zhao, ZH (corresponding author), Changan Univ, Sch Automobile, Xian 710054, Peoples R China.	zhaozh@chd.edu.cn								12	12											FEB 22	2022	47	16
J	Llorca-Rodriguez, CM; Chica-Olmo, J; Casas-Jurado, AC				Llorca-Rodriguez, Carmen Maria; Chica-Olmo, Jorge; Casas-Jurado, Amalia Cristina			The effects of tourism on EU regional cohesion: a comparative spatial cross-regressive assessment of economic growth and convergence by level of development	JOURNAL OF SUSTAINABLE TOURISM			English	Article						Domestic tourism; inbound tourism; economic growth; EU regional convergence; spatial cross-regressive models; generalised method of moments	PANEL-DATA; NUTS-II; SPILLOVERS; HYPOTHESIS; IMPACT; POPULATION; INEQUALITY; POLICY; SPAIN; NEXUS	This research explores the implications of tourism for the regional cohesion of the European Union (EU). The performance of domestic and inbound tourism is tested statistically, taking into account the regions' level of development and both direct and spill-over effects. The study therefore addresses a subdimension of tourism economic sustainability by focussing on the distribution of its effects…	[Llorca-Rodriguez, Carmen Maria] Univ Granada, Fac Econ & Business Studies, Dept Int & Spanish Econ, Campus Univ Cartuja S-N, Granada 18011, Spain; [Chica-Olmo, Jorge] Univ Granada, Dept Quantitat Methods Econ & Business, Granada, Spain; [Casas-Jurado, Amalia Cristina] Univ Granada, Dept Int & Spanish Econ, Granada, Spain	University of Granada; University of Granada; University of Granada	Llorca-Rodriguez, CM (corresponding author), Univ Granada, Fac Econ & Business Studies, Dept Int & Spanish Econ, Campus Univ Cartuja S-N, Granada 18011, Spain.	cmllorca@ugr.es								12	12											AUG 3	2021	29	8
J	Loureiro, SMC; Stylos, N; Bellou, V				Correia Loureiro, Sandra Maria; Stylos, Nikolaos; Bellou, Victoria			Destination atmospheric cues as key influencers of tourists' word-of-mouth communication: tourist visitation at two Mediterranean capital cities	TOURISM RECREATION RESEARCH			English	Article						Atmospheric cues; WOM; mindfulness; perceived authenticity; affect; tourist visitation experience	SERVICE QUALITY; MEDIATING ROLE; SOCIAL-RESPONSIBILITY; BEHAVIORAL INTENTIONS; PLACE ATTACHMENT; SHOPPING VALUE; EXPERIENCE; ONLINE; AUTHENTICITY; SATISFACTION	The impact of destination atmospheric cues - as representations of destination characteristics - on tourists' intention to engage in word-of-mouth (WOM) communication is examined, adopting a well-established retailing theoretical underpinning; the Stimuli-Organism-Response (S-O-R) model. In doing so, this research incorporates both affective and cognitive states and processes as Organism. Evidenc…	[Correia Loureiro, Sandra Maria] Inst Univ Lisboa ISCTE IUL, Mkt Operat & Gen Management Dept, Lisbon, Portugal; [Correia Loureiro, Sandra Maria] Business Res Unit BRU UNIDE, Lisbon, Portugal; [Stylos, Nikolaos] Univ Bristol, Sch Econ Finance & Management, Dept Management, Howard House,Queens Ave, Bristol BS8 1SN, Avon, England; [Bellou, Victoria] Univ Thessaly, Dept Econ, Volos, Greece	Instituto Universitario de Lisboa; University of Bristol; University of Thessaly	Stylos, N (corresponding author), Univ Bristol, Sch Econ Finance & Management, Dept Management, Howard House,Queens Ave, Bristol BS8 1SN, Avon, England.	n.stylos@bristol.ac.uk								12	12											JAN 2	2021	46	1
J	Perez-Rodriguez, JV; Rachinger, H; Santana-Gallego, M				Perez-Rodriguez, Jorge V.; Rachinger, Heiko; Santana-Gallego, Maria			Testing the validity of the tourism-led growth hypothesis under long-range dependence	CURRENT ISSUES IN TOURISM			English	Article						Fractional integration; narrow-band least squares (NBLS) and fully modified NBLS (FMNBLS) cointegration estimators; fractionally cointegrated vector autoregressive (FCVAR)	NUMERICAL DISTRIBUTION-FUNCTIONS; BAND LEAST-SQUARES; UNIT-ROOT; ECONOMIC-GROWTH; TIME-SERIES; COINTEGRATING RANK; MEMORY; REPRESENTATION; PERSISTENCE; CRISIS	Traditionally, the relationship between tourism and economic growth has been studied using methods based on stationary or nonstationary models. In this paper, we explore the validity of the tourism-led growth hypothesis, applying fractional cointegration techniques and comparing the results with those obtained in previous studies. To do this, we study the long-run relationship between GDP and tou…	[Perez-Rodriguez, Jorge V.] Univ Las Palmas Gran Canaria, Dept Quantitat Methods, Las Palmas Gran Canaria, Spain; [Rachinger, Heiko; Santana-Gallego, Maria] Univ Balearic Isl, Dept Appl Econ, Palma De Mallorca, Spain	Universidad de Las Palmas de Gran Canaria; Universitat de les Illes Balears	Perez-Rodriguez, JV (corresponding author), Univ Las Palmas Gran Canaria, Dept Quantitat Methods, Las Palmas Gran Canaria, Spain.	maria.santana@uib.es								12	12											MAR 19	2021	24	6
J	Alvarez-Diaz, M; Gonzalez-Gomez, M; Otero-Giraldez, MS				Alvarez-Diaz, Marcos; Gonzalez-Gomez, Manuel; Soledad Otero-Giraldez, Maria			Low cost airlines and international tourism demand. The case of Porto's airport in the northwest of the Iberian Peninsula	JOURNAL OF AIR TRANSPORT MANAGEMENT			English	Article						Low cost carriers; Elasticity; Euroregion Galicia-North Portugal; International inbound tourism; Cointegration	NUMERICAL DISTRIBUTION-FUNCTIONS; COINTEGRATION; CARRIERS; LIBERALIZATION; GROWTH; IMPACT; TESTS; SPAIN	It is widely argued that low-cost carriers (LCCs) lead to an increase in tourism demand. However, there is no conclusive evidence when the airport is located in a region with large diaspora and outbound tourism. To gain insight into the relationship between LCCs and international tourism demand, we analyse whether a causal relationship exists between the number of international LCC passengers at …	[Gonzalez-Gomez, Manuel; Soledad Otero-Giraldez, Maria] Univ Vigo, Dept Appl Econ, Vigo, Spain; [Alvarez-Diaz, Marcos] Univ Vigo, Dept Econ, Vigo, Spain	Universidade de Vigo; Universidade de Vigo	Gonzalez-Gomez, M (corresponding author), Dept Appl Econ, Rua Leonardo da Vinci S-N, Vigo 36310, Spain.	mgonzalez@uvigo.es								12	12											AUG	2019	79
J	Lu, SS; Zhu, WW; Wei, JC				Lu, Shanshan; Zhu, Weiwei; Wei, Jiuchang			Assessing the impacts of tourism events on city development in China: a perspective of event system	CURRENT ISSUES IN TOURISM			English	Article						Tourism events; event attributes; economic development; attractiveness; host city; China	VISITOR ATTRACTIONS; SPORT EVENTS; WORLD-CUP; RESIDENTS; DESTINATION; MANAGEMENT; PERCEPTIONS; INDUSTRY; TRAVEL; BRAND	Events boost the economy and generate tourist interest in host cities. Organizations involved in tourism will benefit from understanding how best to implement events which impact host cities' development. This paper explores the impact on host cities of sponsoring an event portfolio, comprising many different types of events. An empirical study analysed 230 tourism events hosted in mainland China…	[Lu, Shanshan; Zhu, Weiwei] Hefei Univ Technol, Sch Marxism, Hefei, Anhui, Peoples R China; [Wei, Jiuchang] Univ Sci & Technol China, Sch Management, Hefei, Anhui, Peoples R China	Hefei University of Technology; Chinese Academy of Sciences; University of Science & Technology of China, CAS	Zhu, WW (corresponding author), Hefei Univ Technol, Sch Marxism, Hefei, Anhui, Peoples R China.	zwwhfut@hfut.edu.cn								12	12											JUN 17	2020	23	12
J	Sun, YY				Sun, Ya-Yen			Global Value Chains and National Tourism Carbon Competitiveness	JOURNAL OF TRAVEL RESEARCH			English	Article						tourism carbon footprint; global value chains; tourism linkage; tourism leakage; environmentally extended input-output model	FOOTPRINT; EMISSIONS; FUTURE; GROWTH; POLICY; TRAVEL; TRADE	With the emergence of global value chains (GVCs), imported products and services play a critical role in the quality and quantity of tourism services. What to import and how much to import thus concern the trade-offs of maintaining economic prosperity, reducing domestic and global carbon emissions and improving tourism carbon efficiency at destinations. This study clarifies the relationship betwe…	[Sun, Ya-Yen] Univ Queensland, UQ Business Sch, Tourism Cluster, Brisbane, Qld 4072, Australia	University of Queensland	Sun, YY (corresponding author), Univ Queensland, UQ Business Sch, Tourism Cluster, Brisbane, Qld 4072, Australia.	y.sun@business.uq.edu.au								12	14											MAY	2019	58	5
J	Segota, T; Mihalic, T				Segota, Tina; Mihalic, Tanja			Elicitation of tourist accommodation demand for counter-seasonal responses: Evidence from the Slovenian Coast	JOURNAL OF DESTINATION MARKETING & MANAGEMENT			English	Article						Seasonality; Tourism demand; Accommodation; Gini index; Decomposition; Slovenia	ANALYZE SEASONALITY; HOTEL DEMAND; DECOMPOSITION	This paper aims to survey the seasonality of Slovenian Coast from two different perspectives: (i) major source markets (domestic, main foreign markets); and (ii) accommodation categories (hotels, campsites, other). It applies a decomposition of the Gini index method. The results reveal the total Slovene coastal tourism concentration is relatively high compared to other Mediterranean coastal desti…	[Segota, Tina] Univ Greenwich, Sch Business, Dept Mkt Events & Tourism, Old Royal Naval Coll, London, England; [Mihalic, Tanja] Univ Ljubljana, Fac Econ, Kardeljeva Ploscad 17, Ljubljana, Slovenia	University of Greenwich; University of Ljubljana	Segota, T (corresponding author), Univ Greenwich, Sch Business, Dept Mkt Events & Tourism, Old Royal Naval Coll, London, England.	t.segota@greenwich.ac.uk								12	12											SEP	2018	9
J	Ohajionu, UC; Gyamfi, BA; Haseki, MI; Bekun, FV				Ohajionu, Uchechi Cynthia; Gyamfi, Bright Akwasi; Haseki, Murat Ismet; Bekun, Festus Victor			Assessing the linkage between energy consumption, financial development, tourism and environment: evidence from method of moments quantile regression	ENVIRONMENTAL SCIENCE AND POLLUTION RESEARCH			English	Article						Green tourism; Sustainable development; Sustainability; Carbon reduction; Panel econometrics; Mediterranean countries	CARBON-DIOXIDE EMISSIONS; CO2 EMISSIONS; ECONOMIC-GROWTH; KUZNETS CURVE; INTERNATIONAL TOURISM; DEGRADATION EVIDENCE; EKC HYPOTHESIS; LONG-RUN; REAL GDP; URBANIZATION	According to the United Nations World Tourism Organization (UNWTO), tourism sector ranks high in terms of her contribution to economic growth and employment opportunity generation in most economies. Several studies have been documented in the extant literature on the nexus between emission, tourism, and economic growth. However, the role of foreign direct investment that highlights either polluti…	[Ohajionu, Uchechi Cynthia] Istanbul Gelisim Univ, Fac Appl Sci, Istanbul, Turkey; [Gyamfi, Bright Akwasi] Cyprus Int Univ, Fac Econ & Adm Sci, Via Mersin 10, Nicosia, North Cyprus, Turkey; [Haseki, Murat Ismet] Cukurova Univ, Kozan Fac Business Adm, Dept Business Adm, Adana, Turkey; [Bekun, Festus Victor] Istanbul Gelisim Univ, Fac Econ Adm & Social Sci, Istanbul, Turkey; [Bekun, Festus Victor] …	Istanbul Gelisim University; Cyprus International University; Cukurova University; Istanbul Gelisim University; South Ural State University	Bekun, FV (corresponding author), Istanbul Gelisim Univ, Fac Econ Adm & Social Sci, Istanbul, Turkey.; Bekun, FV (corresponding author), South Ural State Univ, Dept Econ Secur, 76 Lenin Aven, Chelyabinsk 454080, Russia.	ucohajionu@gelisim.edu.tr; brightgyamfi1987@gmail.com; mhaseki@cu.edu.tr; fbekun@gelisim.edu.tr								11	11											APR	2022	29	20
J	Gomez-Deniz, E; Perez-Rodriguez, JV; Boza-Chirino, J				Gomez-Deniz, Emilio; Perez-Rodriguez, Jorge, V; Boza-Chirino, Jose			Modelling tourist expenditure at origin and destination	TOURISM ECONOMICS			English	Article						beta regression; expenditure at origin and at destination; growth rates; tourist budget share	FRACTIONAL RESPONSE VARIABLES; LENGTH-OF-STAY; BETA REGRESSION; QUANTILE REGRESSION; TRAVEL EXPENDITURE; DETERMINANTS; PARTICIPATION; SATISFACTION; DEMAND	This article proposes a model of foreign tourist expenditure, based on expenditure in the country of origin (i.e. reservation of accommodation and transport) and on goods and services at the destination. The study focuses on two measures reflecting the two types of expenditure: the tourist budget share and the difference in growth rates between expenditure at origin and at destination. The random…	[Gomez-Deniz, Emilio] Univ Las Palmas Gran Canaria, Math, Las Palmas Gran Canaria 35017, Spain; [Perez-Rodriguez, Jorge, V] Univ Las Palmas Gran Canaria, Econometr, Las Palmas Gran Canaria 35017, Spain; [Boza-Chirino, Jose] Univ Las Palmas Gran Canaria, Stat, Las Palmas Gran Canaria 35017, Spain	Universidad de Las Palmas de Gran Canaria; Universidad de Las Palmas de Gran Canaria; Universidad de Las Palmas de Gran Canaria	Boza-Chirino, J (corresponding author), Univ Las Palmas Gran Canaria, Dept Quantitat Methods, Las Palmas Gran Canaria 35017, Spain.; Boza-Chirino, J (corresponding author), Univ Las Palmas Gran Canaria, TIDES Inst, Las Palmas Gran Canaria 35017, Spain.	jchirino@ulpgc.es								11	11											MAY	2020	26	3
J	Alipour, H; Arefipour, T				Alipour, Habib; Arefipour, Tahereh			Rethinking potentials of Co-management for sustainable common pool resources (CPR) and tourism: The case of a Mediterranean island	OCEAN & COASTAL MANAGEMENT			English	Article						Co-management; Institutions; Power sharing; Common pool resources; Sustainable tourism; North Cyprus	COASTAL TOURISM; ENVIRONMENTAL IMPACTS; PATH DEPENDENCE; PROTECTED AREAS; INSTITUTIONS; COMMUNITY; COMMITMENT; KNOWLEDGE; PARTICIPATION; GOVERNANCE	This research explores the potentials of co-management and the state of its implementation in, which is an economy in transition and highly dependent on tourism. The study will focus on multi-level governance structure/behavior in the public sector and quasi-governmental institutions, private sector, and the role of NGOs in relation to local-level commons. Tourism is an energy intensive industry …	[Alipour, Habib; Arefipour, Tahereh] Eastern Mediterranean Univ, Fac Tourism, Via Mersin 10, TR-99450 Famagusta, Northern Cyprus, Turkey	Eastern Mediterranean University	Alipour, H (corresponding author), Eastern Mediterranean Univ, Fac Tourism, Via Mersin 10, TR-99450 Famagusta, Northern Cyprus, Turkey.	habib.alipour@emu.edu.tr; t.arefipour@yahoo.com								11	11											JAN 1	2020	183
J	Pablo-Romero, MD; Pozo-Barajas, R; Sanchez-Rivas, J				Pablo-Romero, Maria del P.; Pozo-Barajas, Rafael; Sanchez-Rivas, Javier			Tourism and temperature effects on the electricity consumption of the hospitality sector	JOURNAL OF CLEANER PRODUCTION			English	Article						Tourism; Hospitality sector electricity consumption; Temperatures; Spanish mediterranean provinces	ENVIRONMENTAL KUZNETS CURVE; ENERGY-CONSUMPTION; INTERNATIONAL TOURISM; SPANISH PROVINCES; ECONOMIC-GROWTH; CLIMATE-CHANGE; DEMAND; PANEL; ELASTICITY; ACCOMMODATION	The European Union has recently presented a strategic long-term vision for a climate-neutral economy by 2050, considering that climate change is a serious concern for Europeans. A great socio-economic transformation is necessary, affecting all economic sectors. On the one hand, the European Union considers that it is necessary to achieve net zero greenhouse gas emissions by 2050; on the other han…	[Pablo-Romero, Maria del P.; Sanchez-Rivas, Javier] Univ Seville, Fac Econ & Business Sci, Dept Econ Anal & Polit Econ, Ramon y Cajal 1, Seville 41018, Spain; [Pozo-Barajas, Rafael] Univ Seville, Fac Econ & Business Sci, Dept Financial Econ & Operat Management, Ramon y Cajal 1, Seville 41018, Spain	University of Sevilla; University of Sevilla	Pablo-Romero, MD (corresponding author), Univ Seville, Fac Econ & Business Sci, Dept Econ Anal & Polit Econ, Ramon y Cajal 1, Seville 41018, Spain.	mpablorom@us.es; pozo@us.es; sanchezrivas@us.es								11	12											DEC 10	2019	240
J	Yu, L; Bai, YP; Liu, JM				Yu, Ling; Bai, Yuping; Liu, Jiaming			The dynamics of tourism's carbon footprint in Beijing, China	JOURNAL OF SUSTAINABLE TOURISM			English	Article						Tourism consumption; carbon emissions; multiregional input-output model; tourism satellite account; Beijing		Beijing is an important hub for global tourism, but the extent of tourism's contribution to Beijing's carbon footprint remains unclear. We integrated an environmentally extended multiregional input-output model and the tourism satellite account in a study to estimate the dynamics of Beijing's tourism-related carbon footprint in the post-financial crisis period. Our findings indicate that from 200…	[Yu, Ling; Bai, Yuping; Liu, Jiaming] Chinese Acad Sci, Inst Geog Sci & Nat Resources Res, Beijing, Peoples R China; [Yu, Ling; Bai, Yuping; Liu, Jiaming] Univ Chinese Acad Sci, Beijing, Peoples R China; [Yu, Ling] Univ Tokyo, Tokyo, Japan	Chinese Academy of Sciences; Institute of Geographic Sciences & Natural Resources Research, CAS; Chinese Academy of Sciences; University of Chinese Academy of Sciences, CAS; University of Tokyo	Liu, JM (corresponding author), Chinese Acad Sci, Inst Geog Sci & Nat Resources Res, Beijing, Peoples R China.	liujm@igsnrr.ac.cn								11	12												2019	27	10
J	Shamir, ZZ; Shamir, SZ; Becker, N; Scheinin, A; Tchernov, D				Shamir, Ziv Zemah; Shamir, Shiri Zemah; Becker, Nir; Scheinin, Aviad; Tchernov, Dan			Evidence of the impacts of emerging shark tourism in the Mediterranean	OCEAN & COASTAL MANAGEMENT			English	Article						Shark aggregation; Shark behaviour; Human-wildlife conflict; Mediterranean	CARCHARHINUS-OBSCURUS; ECONOMIC VALUE; GROWTH; AGE; AGGREGATIONS; MOVEMENTS; ABUNDANCE; PLUMBEUS; JUVENILE; PARADOX	Shark tourism is a new concept that has not yet been recognized in Israel. While the principles and regulation of shark tourism in particular and wildlife tourism in general are developing rapidly worldwide, in Israel we are only at the very beginning of this process. The aggregations of sharks near the power plant in Hadera (in the middle-northern part of the Israeli coast) are a source of inter…	[Shamir, Ziv Zemah; Scheinin, Aviad; Tchernov, Dan] Univ Haifa, Leon H Charney Sch Marine Sci, Dept Marine Biol, Morris Kahn Marine Res Stn, Haifa, Israel; [Shamir, Shiri Zemah] Interdisciplinary Ctr IDC, Sch Sustainabil, POB 167, IL-46150 Herzliyya, Israel; [Becker, Nir] Tel Hai Acad Coll, Dept Econ & Management, Tel Hai, Israel	University of Haifa; Reichman University; Tel Hai Academy College	Shamir, SZ (corresponding author), Interdisciplinary Ctr IDC, Sch Sustainabil, POB 167, IL-46150 Herzliyya, Israel.	shiri.zemahshamir@idc.ac.il								11	11											AUG 1	2019	178
J	Tsartas, P; Kyriakaki, A; Stavrinoudis, T; Despotaki, G; Doumi, M; Sarantakou, E; Tsilimpokos, K				Tsartas, Paris; Kyriakaki, Anna; Stavrinoudis, Theodoros; Despotaki, Georgia; Doumi, Maria; Sarantakou, Efthymia; Tsilimpokos, Konstantinos			Refugees and tourism: a case study from the islands of Chios and Lesvos, Greece	CURRENT ISSUES IN TOURISM			English	Article						Refugees' issues; tourism demand; effects; Lesvos; Chios; Greece	VOLUNTEER TOURISM; CRISIS; PERCEPTIONS; IMMIGRANTS; SECURITY	Since the summer of 2015, many islands in the Aegean received an unprecedented wave of refugees and migrants, which created a series of immediate, short term and long term social, humanitarian and economic issues (UNHCR. (2015). The sea route to Europe: Mediterranean passage in the age of refugees. Retrieved from ). This paper aims to study and analyse the effects of refugees' inflows and the imp…	[Tsartas, Paris] Harokopio Univ, Kallithea, Greece; [Kyriakaki, Anna; Stavrinoudis, Theodoros; Despotaki, Georgia; Doumi, Maria; Tsilimpokos, Konstantinos] Univ Aegean, Chios, Greece; [Sarantakou, Efthymia] Hellen Open Univ, Minist Tourism, Patras, Greece	Harokopio University Athens; University of Aegean; Hellenic Open University	Tsartas, P (corresponding author), Harokopio Univ, Kallithea, Greece.	tsartas@hua.gr								11	11											JUN 2	2020	23	11
J	Izquierdo, AE; Grau, HR; Navarro, CJ; Casagranda, E; Castilla, MC; Grau, A				Izquierdo, Andrea E.; Grau, H. R.; Navarro, C. J.; Casagranda, E.; Castilla, M. C.; Grau, A.			Highlands in Transition: Urbanization, Pastoralism, Mining, Tourism, and Wildlife in the Argentinian Puna	MOUNTAIN RESEARCH AND DEVELOPMENT			English	Article						Land use transition; urbanization; grazing; mining; tourism; herbivory transition; puna	LAND SYSTEM SCIENCE; SUSTAINABLE DEVELOPMENT; PROTECTED AREAS; CLIMATE-CHANGE; GLOBALIZATION; CHALLENGES; MIGRATION; KNOWLEDGE; CAMELIDS	Land use change is a key component of regional environmental change. In mountain regions, where conditions for agriculture and human life are often difficult, land use trends are dominated by changes in the population's distribution across rural and urban areas and shifts in the main human activities. In the Argentinian puna-a high-elevation subtropical plateau of about 95,000 km(2) situated abov…	[Izquierdo, Andrea E.; Grau, H. R.; Navarro, C. J.; Casagranda, E.; Grau, A.] Inst Ecol Reg, CC34, RA-4107 Yerba Buena, Tucuman, Argentina; [Izquierdo, Andrea E.; Grau, H. R.; Navarro, C. J.; Casagranda, E.; Grau, A.] Univ Nacl Tucuman, CONICET, CC34, RA-4107 Yerba Buena, Tucuman, Argentina; [Izquierdo, Andrea E.; Grau, H. R.; Grau, A.] Univ Nacl Tucuman, Fac Ciencias Nat, Miguel Lillo 205, RA-40…	Consejo Nacional de Investigaciones Cientificas y Tecnicas (CONICET); Universidad Nacional de Tucuman; Universidad Nacional de Tucuman; Miguel Lillo Foundation; Universidad Nacional de Tucuman; Consejo Nacional de Investigaciones Cientificas y Tecnicas (CONICET)	Izquierdo, AE (corresponding author), Inst Ecol Reg, CC34, RA-4107 Yerba Buena, Tucuman, Argentina.; Izquierdo, AE (corresponding author), Univ Nacl Tucuman, CONICET, CC34, RA-4107 Yerba Buena, Tucuman, Argentina.; Izquierdo, AE (corresponding author), Univ Nacl Tucuman, Fac Ciencias Nat, Miguel Lillo 205, RA-4000 San Miguel De Tucuman, Tucuman, Argentina.; Izquierdo, AE (corresponding author), U…	aeizquierdo@gmail.com								11	11											NOV	2018	38	4
J	Yang, J; Zhang, ZC; Li, XM; Xi, JC; Feng, ZX				Yang, Jun; Zhang, Zhenchao; Li, Xueming; Xi, Jianchao; Feng, Zhangxian			Spatial differentiation of China's summer tourist destinations based on climatic suitability using the Universal Thermal Climate Index	THEORETICAL AND APPLIED CLIMATOLOGY			English	Article						Climatic suitability; Universal Thermal Climate Index (UTCI); Summer tourist destination; Spatial analysis; Tourist destinations in China	UTCI; COMPETITIVENESS; ACCESSIBILITY; TEMPERATURE; COMMUNITIES; ADAPTATION; SUNSHINE; COLD	As a result of global warming and the gradual exacerbation of the urban heat island effect, vacationing in the summer to escape the heat has become a compelling tourism demand. This study examines the spatial differentiation of China's summer tourist destinations based on meteorological observations and tourism resources data from 1960 to 2014. The Universal Thermal Climate Index and analytic hie…	[Yang, Jun; Zhang, Zhenchao; Li, Xueming] Liaoning Normal Univ, Liaoning Key Lab Phys Geog & Geomat, Dalian 116029, Peoples R China; [Xi, Jianchao] Chinese Acad Sci, Key Lab Land Surface Pattern & Simulat, Inst Geog Sci & Nat Resources Res, Beijing 100101, Peoples R China; [Feng, Zhangxian] Northeast Normal Univ, Sch Geog Sci, Changchun 130024, Peoples R China	Liaoning Normal University; Chinese Academy of Sciences; Institute of Geographic Sciences & Natural Resources Research, CAS; Northeast Normal University - China	Yang, J (corresponding author), Liaoning Normal Univ, Liaoning Key Lab Phys Geog & Geomat, Dalian 116029, Peoples R China.; Feng, ZX (corresponding author), Northeast Normal Univ, Sch Geog Sci, Changchun 130024, Peoples R China.	yangjun@lnnu.edu.cn; zhshhe0315@163.com; lixueming999@163.com; xijc@igsnrr.ac.cn; fengzx092@nenu.edu.cn								11	12											NOV	2018	134	3-4
J	Garcia-Ayllon, S				Garcia-Ayllon, Salvador			GIS Assessment of Mass Tourism Anthropization in Sensitive Coastal Environments: Application to a Case Study in the Mar Menor Area	SUSTAINABILITY			English	Article						mass tourism anthropization; sensitive coastal areas; GIS assessment; Mar Menor	ECOSYSTEM SERVICES; SITE SELECTION; FOOD-WEB; LAGOON; MANAGEMENT; LANDSCAPE; SUSTAINABILITY; CONTAMINATION; CONSEQUENCES; CHALLENGES	On the Mediterranean coast, the tourism activity which has developed since the 1950s has become a mass tourism industry in recent decades, cohabitating with natural spaces of high environmental value. These sensitive areas are thus subjected to a varied catalog of anthropizing actions (urbanization of the natural soil, modification of the dune balances by the construction of port infrastructures,…	[Garcia-Ayllon, Salvador] Tech Univ Cartagena, Dept Civil Engn, Cartagena 30203, Spain	Universidad Politecnica de Cartagena	Garcia-Ayllon, S (corresponding author), Tech Univ Cartagena, Dept Civil Engn, Cartagena 30203, Spain.	salvador.ayllon@upct.es								11	11											MAY	2018	10	5
J	Yoon, H; Sauri, D; Amoros, AMR				Yoon, Hyerim; Sauri, David; Rico Amoros, Antonio M.			Shifting Scarcities? The Energy Intensity of Water Supply Alternatives in the Mass Tourist Resort of Benidorm, Spain	SUSTAINABILITY			English	Article						water-energy nexus; energy intensity for water; energy (electricity)-for-water; desalination; Benidorm	MEDITERRANEAN SPAIN; HOT-WATER; DESALINATION; CONSUMPTION; DEMAND; NEXUS; EFFICIENCY; COMMUNITY; CLIMATE; SYSTEM	The energy intensity of water-energy (electricity)-for-water'-is calculated for Benidorm, a mass tourism resort in the Spanish Mediterranean coast, where the urban water cycle has evolved in response to a series of episodes of water stress. The analysis is based on primary data compiled from various actors involved in the urban water cycle encompassing water extraction, end uses, and wastewater t…	[Yoon, Hyerim; Sauri, David] Univ Autonoma Barcelona, Dept Geog, Cerdanyola Del Valles 08193, Spain; [Rico Amoros, Antonio M.] Univ Alicante, Inst Interuniv Geog, San Vicente Del Raspeig 03690, Spain	Autonomous University of Barcelona; Universitat d'Alacant	Yoon, H (corresponding author), Univ Autonoma Barcelona, Dept Geog, Cerdanyola Del Valles 08193, Spain.	Hyerim.Yoon@uab.cat; david.sauri@uab.cat; am.rico@ua.es								11	11											MAR	2018	10	3
J	Khoo-Lattimore, C				Khoo-Lattimore, Catheryn			THE ETHICS OF EXCELLENCE IN TOURISM RESEARCH: A REFLEXIVE ANALYSIS AND IMPLICATIONS FOR EARLY CAREER RESEARCHERS	TOURISM ANALYSIS			English	Article						Ethics; Reflexivity; Early career researcher; Female; Asian	EVALUATING RESEARCH PERFORMANCE; RANKING; JOURNALS; FACULTY; HOSPITALITY; ACADEMICS; PUBLISH; CODE	Set against the framework of today's competitive research environment, this article focuses on a less discussed category of ethics within tourism: that of the researcher as a professional. "Data" are presented as reflexive considerations on the ethical challenges and dilemmas an early career researcher faced during her transition from the early to mid-career phase. Personal experiences are compar…	[Khoo-Lattimore, Catheryn] Griffith Business Sch, Dept Tourism Sport & Hotel Management, Southport, Qld, Australia; [Khoo-Lattimore, Catheryn] Griffith Univ, Dept Tourism Sport & Hotel Management, Nathan Campus,Bldg N72,Room 0-29,170 Kessels Rd, Nathan, Qld 4111, Australia	Griffith University	Khoo-Lattimore, C (corresponding author), Griffith Univ, Dept Tourism Sport & Hotel Management, Nathan Campus,Bldg N72,Room 0-29,170 Kessels Rd, Nathan, Qld 4111, Australia.	c.khoo-lattimore@griffith.edu.au								11	11												2018	23	2
J	Yan, YW; Kuo, CL; Feng, CC; Huang, W; Fan, HC; Zipf, A				Yan, Yingwei; Kuo, Chiao-Ling; Feng, Chen-Chieh; Huang, Wei; Fan, Hongchao; Zipf, Alexander			Coupling maximum entropy modeling with geotagged social media data to determine the geographic distribution of tourists	INTERNATIONAL JOURNAL OF GEOGRAPHICAL INFORMATION SCIENCE			English	Article						Geotagged social media data; volunteered geographic information; maximum entropy modeling; disaster and crisis management; tourist geographic distribution	ONE-CLASS CLASSIFICATION; SUPPORT VECTOR MACHINES; SAMPLE-SIZE; DISASTER; INFORMATION; MANAGEMENT; TWITTER; PERFORMANCE; MAXENT; NICHES	Modeling the geographic distribution of tourists at a tourist destination is crucial when it comes to enhancing the destination's resilience to disasters and crises, as it enables the efficient allocation of limited resources to precise geographic locations. Seldom have existing studies explored the geographic distribution of tourists through understanding the mechanisms behind it. This article p…	[Yan, Yingwei; Huang, Wei; Zipf, Alexander] Heidelberg Univ, Inst Geog, Heidelberg, Germany; [Kuo, Chiao-Ling] Acad Sinica, Res Ctr Humanities & Social Sci, Taipei, Taiwan; [Feng, Chen-Chieh] Natl Univ Singapore, Dept Geog, Singapore, Singapore; [Fan, Hongchao] Wuhan Univ, Sch Remote Sensing & Informat Engn, Wuhan, Hubei, Peoples R China	Ruprecht Karls University Heidelberg; Academia Sinica - Taiwan; National University of Singapore; Wuhan University	Fan, HC (corresponding author), Wuhan Univ, Sch Remote Sensing & Informat Engn, Wuhan, Hubei, Peoples R China.	hongchao.fan@uni-heidelberg.de								11	11												2018	32	9
J	Wang, YW; Chen, H; Wu, XY				Wang, Yuewei; Chen, Hang; Wu, Xinyang			Spatial Structure Characteristics of Tourist Attraction Cooperation Networks in the Yangtze River Delta Based on Tourism Flow	SUSTAINABILITY			English	Article						tourist attraction cooperation; network analysis; tourist flow; Yangtze River Delta	KERNEL DENSITY-ESTIMATION; ECONOMY	This study aimed to examine the spatial structure of the tourist attraction cooperation network in the Yangtze River Delta, from the perspective of tourist flow. This study conducted spatial and social network analyses of 470 popular tourist attractions in the Yangtze River Delta region of China, accounting for the occurrence and co-occurrence of tourist attraction information in tourist travel n…	[Wang, Yuewei] Liaoning Univ, Sch Business, Shenyang 110036, Peoples R China; [Chen, Hang] Shenyang Normal Univ, Sch Tourism Management, Shenyang 110034, Peoples R China; [Wu, Xinyang] Northwest Univ, Sch Econ & Management, Xian 710127, Peoples R China	Liaoning University; Shenyang Normal University; Northwest University Xi'an	Wang, YW (corresponding author), Liaoning Univ, Sch Business, Shenyang 110036, Peoples R China.; Chen, H (corresponding author), Shenyang Normal Univ, Sch Tourism Management, Shenyang 110034, Peoples R China.	yueweiw@163.com; chenhang-119@163.com; lnuwxyqnk@163.com								10	10											NOV	2021	13	21
J	Xie, X; Zhang, L; Sun, H; Chen, FF; Zhou, CS				Xie, Xia; Zhang, Lei; Sun, Hui; Chen, Feifei; Zhou, Chunshan			Spatiotemporal Difference Characteristics and Influencing Factors of Tourism Urbanization in China's Major Tourist Cities	INTERNATIONAL JOURNAL OF ENVIRONMENTAL RESEARCH AND PUBLIC HEALTH			English	Article						tourism urbanization; state space method; panel data model; major tourist cities in China	ENVIRONMENT; RESOURCES; DELTA; EFFICIENCY; MODEL	Tourism is crucial for promoting industrial development and is an important driver of China's new type of urbanization. A tourism urbanization index system was constructed in three dimensions: the tourism industry, urbanization, and the ecological environment. The spatial-temporal differentiation characteristics and influencing factors of tourism urbanization in 35 major tourist cities in China f…	[Xie, Xia; Zhang, Lei; Sun, Hui; Chen, Feifei; Zhou, Chunshan] Xinjiang Univ, Key Lab Sustainable Dev Xinjiangs Hist & Cultural, Urumqi 830046, Peoples R China; [Xie, Xia; Zhang, Lei; Sun, Hui; Chen, Feifei; Zhou, Chunshan] Xinjiang Univ, Coll Tourism, Urumqi 830046, Peoples R China; [Zhou, Chunshan] Sun Yat Sen Univ, Sch Geog & Planning, Guangzhou 510275, Peoples R China	Xinjiang University; Xinjiang University; Sun Yat Sen University	Zhou, CS (corresponding author), Xinjiang Univ, Key Lab Sustainable Dev Xinjiangs Hist & Cultural, Urumqi 830046, Peoples R China.; Zhou, CS (corresponding author), Xinjiang Univ, Coll Tourism, Urumqi 830046, Peoples R China.; Zhou, CS (corresponding author), Sun Yat Sen Univ, Sch Geog & Planning, Guangzhou 510275, Peoples R China.	xiexia@xju.edu.cn; zhanglei@stu.xju.edu.cn; sunhui920@stu.xju.edu.cn; chenfei@stu.xju.edu.cn; zhoucs@mail.sysu.edu.cn								10	10											OCT	2021	18	19
J	Hu, YC; Wu, G; Jiang, P				Hu, Yi-Chung; Wu, Geng; Jiang, Peng			Tourism Demand Forecasting Using Nonadditive Forecast Combinations	JOURNAL OF HOSPITALITY & TOURISM RESEARCH			English	Article; Early Access						forecasting; forecast combination; tourism demand; fuzzy integral; grey theory	GREY BERNOULLI MODEL; ELECTRICITY CONSUMPTION; DECISION-MAKING; FUZZY MEASURES; ALGORITHM; ECONOMICS; GM(1,1); FLOWS; MCDM	Accurately forecasting the demand for tourism can help governments formulate industrial policies and guide the business sector in investment planning. Combining forecasts can improve the accuracy of forecasting the demand for tourism, but limited work has been devoted to developing such combinations. This article addresses two significant issues in this context. First, the linear combination is t…	[Hu, Yi-Chung; Wu, Geng] Chung Yuan Christian Univ, Dept Business Adm, Taoyuan, Taiwan; [Jiang, Peng] Shandong Univ, Sch Business, Weihai City, Shandong, Peoples R China	Chung Yuan Christian University; Shandong University	Hu, YC (corresponding author), Chung Yuan Christian Univ, Dept Business Adm, Taoyuan, Taiwan.	ychu@cycu.edu.tw; wgoodbye@vip.163.com; jiangpeng1006@sdu.edu.cn								10	10
J	Yiidirim, S; Yildirim, DC; Aydin, K; Erdogan, F				Yiidirim, Seda; Yildirim, Durmus Cagri; Aydin, Kenan; Erdogan, Fatma			Regime-dependent effect of tourism on carbon emissions in the Mediterranean countries	ENVIRONMENTAL SCIENCE AND POLLUTION RESEARCH			English	Article						Tourism; Growth; Carbon emission; Mediterranean countries	ENVIRONMENTAL KUZNETS CURVE; UNIT-ROOT TESTS; ECONOMIC-GROWTH; CO2 EMISSIONS; ENERGY-CONSUMPTION; DYNAMIC PANELS; HYPOTHESIS; CONSEQUENCES; POLLUTION; ARRIVALS	This study aims to test the effects of the number of tourist arrivals and tourism receipts on carbon emissions for the Mediterranean countries. The study investigates 15 Mediterranean countries including Albania, Algeria, Bosnia and Herzegovina, Croatia, Cyprus, Egypt, France, Greece, Israel, Italy, Lebanon, Morocco, Spain, Tunisia, and Turkey. The sample countries are selected considering the av…	[Yiidirim, Seda] Tekirdag Namik Kemal Univ, Business Adm, TR-59030 Tekirdag, Turkey; [Yildirim, Durmus Cagri; Erdogan, Fatma] Tekirdag Namik Kemal Univ, Econ, TR-59030 Tekirdag, Turkey; [Aydin, Kenan] Yildiz Tech Univ, Dept Business Adm, Istanbul, Turkey	Namik Kemal University; Namik Kemal University; Yildiz Technical University	Yildirim, DC (corresponding author), Tekirdag Namik Kemal Univ, Econ, TR-59030 Tekirdag, Turkey.	sedayill@gmail.com; cyildirim81@gmail.com; kenanaydin@gmail.com; fatima.erdogan88@gmail.com								10	10											OCT	2021	28	39
J	Li, S; Li, G; Law, R; Paradies, Y				Li, Shu; Li, Gang; Law, Rob; Paradies, Yin			Racism in tourism reviews	TOURISM MANAGEMENT			English	Review						Tourism; Racism; Review text processing; Sentiment analysis	PREFERENCES; NETWORKS; HATE	Racism is increasingly recognised as a key driver of unfair inequalities in power, resources and opportunities across racial groups. A comprehensive understanding of racism is beneficial to activist groups, policymakers and governments. Traditional approaches, such as surveys and interviews, are usually time-consuming and inefficient in capturing the occurrence of large-scale racism. In this stud…	[Li, Shu; Li, Gang] Deakin Univ, Sch Informat Technol, Geelong, Vic 3216, Australia; [Li, Shu] Chinese Acad Sci, Inst Informat Engn, Tokyo 1000005, Japan; [Li, Shu] Univ Chinese Acad Sci, Sch Cyber Secur, Beijing 100049, Peoples R China; [Li, Gang] Chinese Acad Sci, Xinjiang Tech Inst Phys & Chem, Beijing 830011, Peoples R China; [Law, Rob] Hong Kong Polytech Univ, Sch Hotel & Tourism Management,…	Deakin University; Chinese Academy of Sciences; University of Chinese Academy of Sciences, CAS; Chinese Academy of Sciences; Xinjiang Technical Institute of Physics & Chemistry, CAS; Hong Kong Polytechnic University; Deakin University	Li, G (corresponding author), Deakin Univ, Sch Informat Technol, Geelong, Vic 3216, Australia.	shul@deakin.edu.au; gang.li@deakin.edu.au; rob.law@polyu.edu.hk; yin.paradies@deakin.edu.au								10	10											OCT	2020	80
J	Pulido-Fernandez, JI; Casado-Montilla, J; Carrillo-Hidalgo, I				Ignacio Pulido-Fernandez, Juan; Casado-Montilla, Jairo; Carrillo-Hidalgo, Isabel			Understanding the Behaviour of Olive Oil Tourists: A Cluster Analysis in Southern Spain	SUSTAINABILITY			English	Article						olive oil tourism; special interest tourism; cluster analysis; olive oil tourist; Spain		Olive oil tourism is a recent development in the countries of the Mediterranean basin, but it is now spreading to other regions of the world. The main reasons people are choosing this special interest tourism (SIT) are to find out about the culture surrounding olive oil and to enjoy the whole host of activities related to the product. This has led to the creation of strong links between olive oil…	[Ignacio Pulido-Fernandez, Juan] Univ Jaen, Dept Econ, Jaen 23071, Spain; [Casado-Montilla, Jairo] Univ Jaen, Interuniv Doctorate Econ Business & Legal Scienci, Jaen 23071, Spain; [Carrillo-Hidalgo, Isabel] Univ Jaen, Dept Accounting & Financial Econ, Jaen 23071, Spain	Universidad de Jaen; Universidad de Jaen; Universidad de Jaen	Pulido-Fernandez, JI (corresponding author), Univ Jaen, Dept Econ, Jaen 23071, Spain.	jipulido@ujaen.es; jcasado@ujaen.es; ihidalgo@ujaen.es								10	10											SEP	2020	12	17
J	Torres-Bagur, M; Ribas, A; Vila-Subiros, J				Torres-Bagur, Maria; Ribas, Anna; Vila-Subiros, Josep			Understanding the Key Factors That Influence Efficient Water-Saving Practices among Tourists: A Mediterranean Case Study	WATER			English	Article						good water practices; tourist accommodation; tourist; Mediterranean; water scarcity	CLIMATE-CHANGE; ENVIRONMENTAL CONCERNS; CONSUMERS; BEHAVIOR; GREEN; HOTEL; DEMOGRAPHICS; CONSUMPTION; INTENTION; ATTITUDES	The future of tourism activity is dependent on its ability to adapt to the effects of climate change. One of the most notable effects in the Mediterranean area will be water shortages in a scenario marked by increasing demand for this resource. While this situation will affect numerous economic sectors, it will have a severe impact on the tourism industry, which relies heavily on water. The aim o…	[Torres-Bagur, Maria] Univ Girona, Dept Geog, Pl Ferrater Mora 1, Girona 17004, Spain; Univ Girona, Environm Inst, Pl Ferrater Mora 1, Girona 17004, Spain	Universitat de Girona; Universitat de Girona	Torres-Bagur, M (corresponding author), Univ Girona, Dept Geog, Pl Ferrater Mora 1, Girona 17004, Spain.	maria.torres@udg.edu; anna.ribas@udg.edu; josep.vila@udg.edu								10	10											AUG	2020	12	8
J	Fuste-Forne, F				Fuste-Forne, Francesc			Savouring place: cheese as a food tourism destination landmark	JOURNAL OF PLACE MANAGEMENT AND DEVELOPMENT			English	Article						Markets; Spain; Cheese; Regional development; Rural areas; Food tourism	RURAL-DEVELOPMENT; CULINARY-TOURISM; TRADITIONAL FOOD; LOCAL FOOD; EXPERIENCE; COMMUNITY; GLOBALIZATION; IDENTITY; HERITAGE; CULTURE	Purpose Cheeses convey the identity of a region. The origin of milk, the pastures, the land, the cheesemakers and the traditional recipes transmit the ways a cheese is produced and consumed. This background links to food tourism practices, particularly to cheese-oriented tourism. In this sense, people can buy cheese at a range of selling points, and markets are being one of the most appreciated s…	[Fuste-Forne, Francesc] Univ Girona, Fac Tourism, Girona, Spain	Universitat de Girona	Fuste-Forne, F (corresponding author), Univ Girona, Fac Tourism, Girona, Spain.	researchexperiencetourism@gmail.com								10	10											MAR 5	2020	13	2
J	Li, XM; Shi, PF; Han, YZ; Deng, AM; Liu, D				Li, Xingming; Shi, Pengfei; Han, Yazhi; Deng, Aimin; Liu, Duan			Measurement and Spatial Variation of Green Total Factor Productivity of the Tourism Industry in China	INTERNATIONAL JOURNAL OF ENVIRONMENTAL RESEARCH AND PUBLIC HEALTH			English	Article						tourism industry; green total factor productivity; measurement; spatial variation; China	TRAVEL AGENCIES; EFFICIENCY; EMISSIONS; GROWTH	Promoting tourism in China using sustainable practices has become a very important issue. In order to analyze temporal characteristics and spatial regularities of green total factor productivity (GTFP), carbon emissions and the consumption of energy related to tourism in China were estimated using a "bottom-up" method. The construction of a measurement framework (including carbon emissions and en…	[Li, Xingming; Han, Yazhi] Cent China Normal Univ, Key Lab Geog Proc Anal & Simulat Hubei Prov, Wuhan 430079, Peoples R China; [Shi, Pengfei] Southwest Univ, Sch Econ & Management, Chongqing 400715, Peoples R China; [Deng, Aimin; Liu, Duan] Zhongnan Univ Econ & Law, Sch Business Adm, Wuhan 430073, Peoples R China	Central China Normal University; Southwest University - China; Zhongnan University of Economics & Law	Shi, PF (corresponding author), Southwest Univ, Sch Econ & Management, Chongqing 400715, Peoples R China.	xingming@mail.ccnu.edu.cn; 08shipengfei@163.com; hanyazhigeog@163.com; dam99@163.com; liuduanwhu@163.com								10	11											FEB	2020	17	4
S	Rogerson, CM; Rogerson, JM		Rogerson, JM; Visser, G		Rogerson, Christian M.; Rogerson, Jayne M.			Coastal Tourism in South Africa: A Geographical Perspective	NEW DIRECTIONS IN SOUTH AFRICAN TOURISM GEOGRAPHIES	Geographies of Tourism and Global Change		English	Article; Book Chapter						Coastal tourism; Blue economy; Urban tourism; Uneven geographical development; South Africa	MARINE PROTECTED AREA; SOCIOECONOMIC ASPECTS; TIMESHARE INDUSTRY; URBAN TOURISM; LEISURE SPACE; INNOVATION; MANAGEMENT; CHALLENGES; EVOLUTION; CITY	For tourism geographers, coastal tourism is a major focus of international research. In South Africa, however, there has been a relative oversight by local tourism geographers on coastal destinations. The policy environment concerning coastal tourism in SouthAfrica is changing with newpolicy interventions and debates around the blue economy. Against this backdrop, the chapter provides an examinat…	[Rogerson, Christian M.; Rogerson, Jayne M.] Univ Johannesburg, Sch Tourism & Hospitality, Johannesburg, South Africa	University of Johannesburg	Rogerson, CM (corresponding author), Univ Johannesburg, Sch Tourism & Hospitality, Johannesburg, South Africa.	chrismr@uj.ac.za; Jayner@uj.ac.za								10	10												2020
J	Pung, JM; Del Chiappa, G; Sini, L				Pung, Jessica Mei; Del Chiappa, Giacomo; Sini, Luca			Booking experiences on sharing economy platforms: an exploration of tourists' motivations and constraints	CURRENT ISSUES IN TOURISM			English	Article						Tours and activities; sharing economy; motivations; constraints; Italy; Airbnb	COLLABORATIVE CONSUMPTION; SATISFACTION; INTENTION; ISSUES; TRUST	The tourism sector is being currently characterized by the introduction of tours and activities provided by sharing economy platforms (e.g. Airbnb) and non-professional local guides. Since this recent introduction, no study has so far explored what motivates and constrains travellers to book this type of experiences. This paper contributes to fill this gap by investigating travellers' motivations…	[Pung, Jessica Mei; Sini, Luca] Univ Cagliari, Dept Econ & Business, Cagliari, Italy; [Del Chiappa, Giacomo] Univ Sassari, Dept Econ & Business, Sassari, Italy; [Del Chiappa, Giacomo] Univ Johannesburg, Sch Tourism & Hospitality, Johannesburg, South Africa	University of Cagliari; University of Sassari; University of Johannesburg	Pung, JM (corresponding author), Univ Cagliari, Dept Econ & Business, Cagliari, Italy.	jm.pung@unica.it								10	10											OCT 2	2022	25	19
J	Kaufmann, M; Siegfried, P; Huck, L; Stettler, J				Kaufmann, Michael; Siegfried, Patrick; Huck, Lukas; Stettler, Juerg			Analysis of Tourism Hotspot Behaviour Based on Geolocated Travel Blog Data: The Case of Qyer	ISPRS INTERNATIONAL JOURNAL OF GEO-INFORMATION			English	Article						social media mining; overtourism; tourist hotspots; tourist segmentation; geolocated data	BIG DATA ANALYTICS; SOCIAL MEDIA; DESTINATION IMAGE; PERCEIVED RISK; INFORMATION; PERCEPTION; CREATION; SCIENCE; AREAS	We contribute a system design and a generalized formal methodology to segment tourists based on their geolocated blogging behaviour according to their interests in identified tourist hotspots. Thus, it is possible to identify and target groups that are possibly interested in alternative destinations to relieve overtourism. A pilot application in a case study of Chinese travel in Switzerland by an…	[Kaufmann, Michael; Siegfried, Patrick] Lucerne Univ Appl Sci & Arts, Sch Informat Technol, CH-6343 Rotkreuz, Switzerland; [Huck, Lukas; Stettler, Juerg] Lucerne Univ Appl Sci & Arts, Inst Tourism, CH-6002 Luzern, Switzerland		Kaufmann, M (corresponding author), Lucerne Univ Appl Sci & Arts, Sch Informat Technol, CH-6343 Rotkreuz, Switzerland.	m.kaufmann@hslu.ch; Patrick.siegfried@hslu.ch; Lukas.huck@hslu.ch; juerg.stettler@hslu.ch								10	10											NOV	2019	8	11
J	Banos, CJ; Hernandez, M; Rico, AM; Olcina, J				Banos, Carlos J.; Hernandez, Maria; Rico, Antonio M.; Olcina, Jorge			The Hydrosocial Cycle in Coastal Tourist Destinations in Alicante, Spain: Increasing Resilience to Drought	SUSTAINABILITY			English	Article						water consumption; hydrosocial cycle; tourism destination; resilience; non-conventional water resources; sustainable tourism; overtourism; shortage; Spain	WATER-CONSUMPTION; CLIMATE-CHANGE; DESALINATION; CRISIS; PERFORMANCE; NETWORKS; SCARCITY	Tourism, and particularly residential tourism, has led to a change in the urban and demographic model of towns along the European Mediterranean coastline. Water as a resource limited and limiting for the growth of tourism is a popular topic in the scientific literature. However, the incorporation of non-conventional resources (desalination) has meant, in theory, that this limitation has been over…	[Banos, Carlos J.] Univ Alicante, Dept Reg Geog Anal & Phys Geog, Alicante 03690, Spain; [Hernandez, Maria; Rico, Antonio M.; Olcina, Jorge] Univ Alicante, Interuniv Inst Geog, Alicante 03690, Spain	Universitat d'Alacant; Universitat d'Alacant	Banos, CJ (corresponding author), Univ Alicante, Dept Reg Geog Anal & Phys Geog, Alicante 03690, Spain.	carlos.banos@ua.es								10	10											AUG	2019	11	16
J	Kim, JH; Kang, KH				Kim, Joon Ho; Kang, Kyung Ho			The interaction effect of tourism and foreign direct investment on urban-rural income disparity in China: a comparison between autonomous regions and other provinces	CURRENT ISSUES IN TOURISM			English	Article						Tourism; foreign direct investment; China; urban-rural income disparity; autonomous regions	ECONOMIC-GROWTH; INEQUALITY; URBANIZATION; POVERTY; MAJORITY; IMPACT; POLICY; GAP; FDI	Considering the prevalence of income distribution between urban and rural areas especially in autonomous regions with specific ethnic features and relatively inferior economic conditions, and the probable role of tourism and FDI in reducing urban-rural income disparity, it is academically and practically critical to examine a combined role of tourism and FDI on urban-rural income disparity in aut…	[Kim, Joon Ho] Changshin Univ, Dept Korean Language Educ, Changwon Si, South Korea; [Kang, Kyung Ho] Kyung Hee Univ, Coll Hotel & Tourism Management, Seoul, South Korea	Kyung Hee University	Kang, KH (corresponding author), Kyung Hee Univ, Coll Hotel & Tourism Management, Seoul, South Korea.	khkang@khu.ac.kr								10	10												2020	23	1
J	Murray, I; Jover-Avella, G; Fullana, O; Tello, E				Murray, Ivan; Jover-Avella, Gabriel; Fullana, Onofre; Tello, Enric			Biocultural Heritages in Mallorca: Explaining the Resilience of Peasant Landscapes within a Mediterranean Tourist Hotspot, 1870-2016	SUSTAINABILITY			English	Article						peasant biocultural heritage; agrarian class structure; socio-ecological transition; green revolution; tourist hotspot	SOCIAL METABOLISM; BALEARIC-ISLANDS; FOOD SOVEREIGNTY; BIODIVERSITY; AGRICULTURE; REVOLUTION; DIVERSITY; GROWTH	Mallorca keeps an age-old biocultural heritage embodied in their appealing landscapes, largely exploited as an intangible tourist asset. Although hotel and real estate investors ignore or despise the peasant families who still persevere in farming amidst this worldwide-known tourist hotspot, the Balearic Autonomous Government has recently started a pay-for-ecosystem-services scheme based on the t…	[Murray, Ivan] Univ Balearic Isl, Dept Geog, Palma De Mallorca 07122, Spain; [Jover-Avella, Gabriel] Univ Girona, Econ Dept, Montilivi Campus, Girona 17003, Spain; [Fullana, Onofre] Univ Balearic Isl, Palma De Mallorca 07122, Spain; [Fullana, Onofre] Organ Farmers Assoc Mallorca APAEMA, Palma De Mallorca 07122, Spain; [Tello, Enric] Univ Barcelona, Dept Econ Hist Inst Policy & World Econ, Diagona…	Universitat de les Illes Balears; Universitat de Girona; Universitat de les Illes Balears; University of Barcelona	Jover-Avella, G (corresponding author), Univ Girona, Econ Dept, Montilivi Campus, Girona 17003, Spain.	ivan.murray.mas@gmail.com; gabriel.jover@udg.edu; nofrefullana@yahoo.es; tello@ub.edu								10	10											APR 1	2019	11	7
J	Castaneda, JA; Vena-Oya, J; Rodriguez-Molina, MA; Martinez-Suarez, R				Castaneda, Jose-Alberto; Vena-Oya, Julio; Rodriguez-Molina, Miguel-Angel; Martinez-Suarez, Rocio			Analysis of domestic cultural tourism spend by segment in the city of Granada: An observational data approach	TOURISM MANAGEMENT PERSPECTIVES			English	Article						Cultural tourism; Tourist expenditure; Tourist segments; Expenditure distribution	QUANTILE REGRESSION; EXPENDITURE; DETERMINANTS; BOOTSTRAP; VISITORS; TRAVEL; CONSUMPTION; MANAGEMENT; HERITAGE; QUALITY	This paper provides an analysis of expenditure among domestic tourists visiting a cultural destination, based on the case of the City of Granada, Spain. For that purpose, we constructed a sample of 145 domestic tourists who registered their travel expenditure via a mobile application that provided a basis for identifying tourist segments by different determinants. Using these data, first the stud…	[Castaneda, Jose-Alberto; Vena-Oya, Julio; Rodriguez-Molina, Miguel-Angel; Martinez-Suarez, Rocio] Univ Granada, Fac Econ & Business Adm, Campus Univ Cartuja PA, E-18071 Granada, Spain	University of Granada	Vena-Oya, J (corresponding author), Univ Granada, Fac Econ & Business Adm, Campus Univ Cartuja PA, E-18071 Granada, Spain.	jalberto@ugr.es; juliovena@correo.ugr.es; rmolina@ugr.es; rmsuarez@ugr.es								10	10											JAN	2019	29
J	Wu, MY; Wall, G; Tong, YX				Wu, Mao-Ying; Wall, Geoffrey; Tong, Yixuan			Research on China's Inbound Tourism: A Comparative Review	JOURNAL OF CHINA TOURISM RESEARCH			English	Review						Inbound tourism; review; domestic studies; international studies; benchmarking; future directions	HERITAGE; PERFORMANCE; HOSPITALITY; TRAVEL	This study explores the current status of research on inbound tourism to China, which ranks third globally among tourist receiving countries. The importance of inbound tourism as an indicator of national tourism competitiveness and the current slow growth of inbound tourism in China make this review timely. A bibliometric approach is used. Articles published with CSSCI (Chinese Social Science Ind…	[Wu, Mao-Ying; Tong, Yixuan] Zhejiang Univ, Sch Management, Tourism, Hangzhou 310058, Zhejiang, Peoples R China; [Wall, Geoffrey] Univ Waterloo, Dept Geog & Environm Management, Waterloo, ON, Canada	Zhejiang University; University of Waterloo	Tong, YX (corresponding author), Zhejiang Univ, Sch Management, Tourism, Hangzhou 310058, Zhejiang, Peoples R China.	tongyx_rebacca@163.com								10	10												2019	15	3
J	Chen, YMJ; Tsai, H; Liu, YF				Chen, Yenming J.; Tsai, Henry; Liu, Yi-Fen			Supply chain finance risk management: Payment default in tourism channels	TOURISM ECONOMICS			English	Article						contract design; default risk; information asymmetry; tourism distribution channel; tourism service provider; trade credit	ASYMMETRIC INFORMATION; TRADE CREDIT; CONFLICTS; PROVIDERS; OPERATORS; HOTELS; DESIGN	Based on mechanism design theory on asymmetric information, this study devises a selectable menu of contracts with price discounts and trade credit rates and proposes strategies for mitigating the risk of payment default when a tourism service provider trades with unfamiliar tour operators. Tourism service providers are suggested to remain conservative under a positive economic condition and prog…	[Chen, Yenming J.; Liu, Yi-Fen] Natl Kaohsiung First Univ Sci & Technol, Kaohsiung, Taiwan; [Tsai, Henry] Hong Kong Polytech Univ, Kowloon, Hong Kong, Peoples R China	National Kaohsiung University of Science & Technology; Hong Kong Polytechnic University	Tsai, H (corresponding author), Hong Kong Polytech Univ, Sch Hotel & Tourism Management, 17 Sci Museum Rd, Kowloon, Hong Kong, Peoples R China.	henry.tsai@polyu.edu.hk								10	10											AUG	2018	24	5
J	Caldeira, AM; Kastenholz, E				Caldeira, Ana Maria; Kastenholz, Elisabeth			It's so hot: predicting climate change effects on urban tourists' time-space experience	JOURNAL OF SUSTAINABLE TOURISM			English	Article						Climate change; weather conditions; time-space activity; tourist movements; tourist experience; tourist perceptions	BEHAVIOR GPS TRACKING; CUSTOMER SATISFACTION; WEATHER CONDITIONS; MOVEMENT PATTERNS; BEACH TOURISM; DESTINATION; INFORMATION; PERCEPTIONS; IMPACT; TRAVEL	Progressive changes in mean annual temperatures are arguably the strongest evidence of ongoing climate change. In destinations with a Mediterranean climate, in contrast to the colder months, during summer, rising air temperatures are believed to inhibit tourist movements and activities, and consequently affect tourists' evaluation of and satisfaction with their experiences. To the best of our kno…	[Caldeira, Ana Maria; Kastenholz, Elisabeth] Univ Aveiro, GOVCOPP, Dept Econ Gestao Engn Ind & Turismo, Campus Univ Santiago, P-3810193 Aveiro, Portugal	Universidade de Aveiro	Caldeira, AM (corresponding author), Univ Aveiro, GOVCOPP, Dept Econ Gestao Engn Ind & Turismo, Campus Univ Santiago, P-3810193 Aveiro, Portugal.	anacaldeira@ua.pt								10	10												2018	26	9
J	Marco-Lajara, B; Zaragoza-Saez, PD; Claver-Cortes, E; Ubeda-Garcia, M				Marco-Lajara, Bartolome; del Carmen Zaragoza-Saez, Patrocinio; Claver-Cortes, Enrique; Ubeda-Garcia, Mercedes			Hotel performance and knowledge sources in Spanish tourism districts	CURRENT ISSUES IN TOURISM			English	Article						performance; tourism districts; internal knowledge; external knowledge; hotel industry	ABSORPTIVE-CAPACITY; DESTINATION MANAGEMENT; COMPETITIVE ADVANTAGE; DYNAMIC CAPABILITIES; INNOVATION; AGGLOMERATION; INDUSTRY; STRATEGY; FIRM; DETERMINANTS	The present paper brings together two of the research lines which have proved most relevant in the field of strategic management during the last few years: the importance of knowledge as a source of competitive advantage; and the ease of access to that resource within clusters and/or industrial districts. More specifically, our work focuses on the tourism sector, analysing the extent to which the…	[Marco-Lajara, Bartolome; del Carmen Zaragoza-Saez, Patrocinio; Claver-Cortes, Enrique; Ubeda-Garcia, Mercedes] Univ Alicante, Dept Management, POB 99, E-03080 Alicante, Spain	Universitat d'Alacant	Marco-Lajara, B (corresponding author), Univ Alicante, Dept Management, POB 99, E-03080 Alicante, Spain.	bartolome.marco@ua.es								10	10												2018	21	17
C	Rossi, L; Boscaro, E; Torsello, A			ACM	Rossi, Luca; Boscaro, Eric; Torsello, Andrea			Venice through the Lens of Instagram A Visual Narrative of Tourism in Venice	COMPANION PROCEEDINGS OF THE WORLD WIDE WEB CONFERENCE 2018 (WWW 2018)			English	Proceedings Paper	27th World Wide Web (WWW) Conference	APR 23-27, 2018	Lyon, FRANCE			Social media analysis; Urban informatics; Instagram	PREDICTABILITY	The last decade has seen a huge expansion in the use of social media to extract data about human behaviour. While metadata and textual information have taken the lion's share as data sources for social media analysis, geotagged image-based platforms represent an unprecedented and as yet almost untapped source of data to analyse human behaviour and characterise the physical space we live in. In th…	[Rossi, Luca] Aston Univ, Birmingham, W Midlands, England; [Boscaro, Eric; Torsello, Andrea] Univ Ca Foscari, Venice, Italy	Aston University; Universita Ca Foscari Venezia	Rossi, L (corresponding author), Aston Univ, Birmingham, W Midlands, England.	l.rossi@aston.ac.uk; eboscaro90@gmail.com; torsello@unive.it								10	10												2018
J	Shen, WL; Huang, ZF; Yin, SG; Hsu, WL				Shen, Weili; Huang, Zhenfang; Yin, Shanggang; Hsu, Wei-Ling			Temporal and Spatial Coupling Characteristics of Tourism and Urbanization with Mechanism of High-Quality Development in the Yangtze River Delta Urban Agglomeration, China	APPLIED SCIENCES-BASEL			English	Article						tourism; urbanization; coupling coordination; high-quality development; Yangtze River Delta Urban Agglomeration		The Chinese economy has entered the phase of high-quality development. Urbanization is an important driving factor in promoting the domestic economic cycle, while tourism is an emerging force in the development of urbanization. The convergence of these two factors will contribute to the high-quality development of regional economies. By constructing an evaluation index system of tourism developme…	[Shen, Weili; Huang, Zhenfang; Yin, Shanggang] Nanjing Normal Univ, Key Lab Virtual Geog Environm, Minist Educ, Nanjing 210023, Peoples R China; [Shen, Weili; Huang, Zhenfang; Yin, Shanggang] Jiangsu Ctr Collaborat Innovat Geog Informat Reso, Nanjing 210023, Peoples R China; [Shen, Weili; Huang, Zhenfang; Yin, Shanggang] State Key Lab Cultivat Base Geog Environm Evolut, Nanjing 210023, Peoples R …	Nanjing Normal University; Huaiyin Normal University; Jiaying University	Huang, ZF (corresponding author), Nanjing Normal Univ, Key Lab Virtual Geog Environm, Minist Educ, Nanjing 210023, Peoples R China.; Huang, ZF (corresponding author), Jiangsu Ctr Collaborat Innovat Geog Informat Reso, Nanjing 210023, Peoples R China.; Huang, ZF (corresponding author), State Key Lab Cultivat Base Geog Environm Evolut, Nanjing 210023, Peoples R China.; Hsu, WL (corresponding author…	swl@hytc.edu.cn; huangzhenfang@njnu.edu.cn; yinshanggang@njnu.edu.cn; 8201811011@hytc.edu.cn								9	9											APR	2022	12	7
J	Leka, A; Lagarias, A; Panagiotopoulou, M; Stratigea, A				Leka, Akrivi; Lagarias, Apostolos; Panagiotopoulou, Maria; Stratigea, Anastasia			Development of a Tourism Carrying Capacity Index (TCCI) for sustainable management of coastal areas in Mediterranean islands - Case study Naxos, Greece	OCEAN & COASTAL MANAGEMENT			English	Article						Mediterranean coastal insular regions; Coastal zone management; Sustainable coastal tourism; Tourism carrying capacity (TCC); PSR framework; Indicators; CLC; GHSL spatial Data	FRAMEWORK; BEACH	Mediterranean Region is nowadays deemed to be a 'hot spot' in various respects, including climate change, environment and biodiversity, urbanization and mass tourism, to name a few. This holds true in the case of Mediterranean islands in particular, i.e. places that are globally acknowledged as appealing mass tourism des-tinations; while at the same time are confronted with severe threats, more i…	[Leka, Akrivi; Lagarias, Apostolos; Panagiotopoulou, Maria; Stratigea, Anastasia] Natl Tech Univ Athens NTUA, Sch Rural Surveying & Geoinformat Engn, Athens, Greece		Panagiotopoulou, M (corresponding author), Natl Tech Univ Athens NTUA, Sch Rural Surveying & Geoinformat Engn, Athens, Greece.	akrleka@central.ntua.gr; lagarias@iacm.forth.gr; mapanagiot@yahoo.gr; stratige@central.ntua.gr								9	9											FEB 1	2022	216
J	Otrachshenko, V; Nunes, LC				Otrachshenko, Vladimir; Nunes, Luis C.			Fire takes no vacation: impact of fires on tourism	ENVIRONMENT AND DEVELOPMENT ECONOMICS			English	Article						climate change; economic development; fires; future projections; tourism; Portugal	FOREST-FIRES; EMPIRICAL-ANALYSIS; CLIMATE-CHANGE; PANEL MODELS; DISASTER; WEATHER; MANAGEMENT; MORTALITY; WILDFIRES; PATTERNS	Many Mediterranean-type climates around the world will face increased risks of wildfires as a consequence of climate change. In this study we consider the case of Portugal and estimate the impact of the increasing risk of forest fires on tourism. Using data for 278 municipalities for the 2000-2016 period, we find a considerable negative impact of burned areas on the number of tourist arrivals, bo…	[Otrachshenko, Vladimir] Justus Liebig Univ Giessen, Ctr Int Dev & Environm Res ZEU, Giessen, Germany; [Otrachshenko, Vladimir] Far Eastern Fed Univ, Sch Econ & Management, Vladivostok, Russia; [Nunes, Luis C.] Univ NOVA Lisboa, Nova Sch Business & Econ, Campus Carcavelos, Carcavelos, Portugal	Justus Liebig University Giessen; Far Eastern Federal University; Universidade Nova de Lisboa	Otrachshenko, V (corresponding author), Justus Liebig Univ Giessen, Ctr Int Dev & Environm Res ZEU, Giessen, Germany.; Otrachshenko, V (corresponding author), Far Eastern Fed Univ, Sch Econ & Management, Vladivostok, Russia.	vladimir.otrachshenko@zeu.uni-giessen.de								9	9											FEB	2022	27	1
J	Kronenberg, K; Fuchs, M				Kronenberg, Kai; Fuchs, Matthias			Aligning tourism's socio-economic impact with the United Nations' sustainable development goals	TOURISM MANAGEMENT PERSPECTIVES			English	Article						Socio-economic impact; Economic impact; Regional tourism development; Tourism employment; Tourism institutions; Institutional economics; Input-Output model; Income distribution	INCOME-DISTRIBUTION; ECONOMIC-IMPACTS; DECENT WORK; 2030 AGENDA; INEQUALITY; EMPLOYMENT; MANAGEMENT; SYSTEMS; BENEFIT; GROWTH	Socio-economic sustainability for tourism workers does not play a prominent role in contemporary tourism economic impact studies. Rather, to promote economic growth paradigms, the focus lies on aggregated employment and income effects. To better understand tourism's contribution to decent work and reduced inequalities (Sustainable Development Goals 8 and 10, respectively), our study assesses tour…	[Kronenberg, Kai; Fuchs, Matthias] Mid Sweden Univ, Dept Econ Geog Law & Tourism, Kunskapens Vag 4, S-83125 Ostersund, Sweden; [Kronenberg, Kai; Fuchs, Matthias] ETOUR European Tourism Res Inst, Ostersund, Sweden	Mid-Sweden University	Kronenberg, K (corresponding author), Mid Sweden Univ, Ostersund, Sweden.	kai.kronenberg@miun.se								9	9											JUL	2021	39
J	Garcia, O; Cater, C				Garcia, Olga; Cater, Carl			Life below water; challenges for tourism partnerships in achieving ocean literacy	JOURNAL OF SUSTAINABLE TOURISM			English	Article						Ocean literacy; ecotourism; scuba diving; sense-of-place; stakeholders; partnerships	SCUBA; CITIZENSHIP	Healthy oceans are of great importance in achieving global sustainability, and are thus identified as one of the core Sustainable Development Goals in 'Life below Water' (SDG 14). However, at present, we still face a significant challenge in achieving lay understanding of the influence of the oceans on our lives and the impacts of our behaviour on it. As a key interface, marine ecotourism can sup…	[Garcia, Olga] Aberystwyth Univ, Sch Management & Business, Aberystwyth, Dyfed, Wales; [Cater, Carl] Swansea Univ, Sch Management, Swansea, W Glam, Wales	Aberystwyth University; Swansea University	Garcia, O (corresponding author), Aberystwyth Univ, Sch Management & Business, Aberystwyth, Dyfed, Wales.	natureogh@gmail.com								9	9											AUG 9	2022	30	10
J	Zhang, Y; Gao, J; Cole, S; Ricci, P				Zhang, Ye; Gao, Jie; Cole, Shu; Ricci, Peter			How the Spread of User-Generated Contents (UGC) Shapes International Tourism Distribution: Using Agent-Based Modeling to Inform Strategic UGC Marketing	JOURNAL OF TRAVEL RESEARCH			English	Article						social media; user-generated contents; UGC; destination marketing; DMO; simulation; agent-based modeling; ABM	WORD-OF-MOUTH; SOCIAL MEDIA; CUSTOMER SATISFACTION; CONSUMER-BEHAVIOR; ONLINE REVIEWS; TRAVEL; EWOM; HOSPITALITY; TRUST; DESTINATIONS	While user-generated contents (UGC) are recognized as increasingly important to destination marketing, many DMOs are uncertain how to strategically manage them to their best advantage, largely due to their lack of understanding of mechanisms underlying the UGC effects. By integrating multiple theories of travel decision-making and UGC distribution, this study develops and validates an agent-based…	[Zhang, Ye; Ricci, Peter] Florida Atlantic Univ, Coll Business, Hospitality & Tourism Management Program, 777 Glades Rd, Boca Raton, FL 33431 USA; [Gao, Jie] San Jose State Univ, Coll Hlth & Human Sci, Dept Hospitality Tourism & Event Management, San Jose, CA 95192 USA; [Cole, Shu] Indiana Univ, Sch Publ Hlth, Dept Hlth & Wellness Design, Bloomington, IN USA	State University System of Florida; Florida Atlantic University; California State University System; San Jose State University; Indiana University System; Indiana University Bloomington	Zhang, Y (corresponding author), Florida Atlantic Univ, Coll Business, Hospitality & Tourism Management Program, 777 Glades Rd, Boca Raton, FL 33431 USA.	yezhang@fau.edu								9	9											SEP	2021	60	7
J	Ferreira, JP; Ramos, PN; Lahr, ML				Ferreira, Joao-Pedro; Ramos, Pedro N.; Lahr, Michael L.			The rise of the sharing economy: Guesthouse boom and the crowding-out effects of tourism in Lisbon	TOURISM ECONOMICS			English	Article						crowding-out; guesthouses; historic downtown; metropolitan area; multiregional input-output; sharing economy	NEW-ORLEANS; AIRBNB; GENTRIFICATION; ACCOMMODATION; CITIES; IMPACT	At the urban scale, tourism activities can compete for spaces formerly used by housing and rendering opposing structured economic consequences. As tourism can generate jobs, there is the idea among urban residents that they can become victim of tourism increase. In this work, we apply a multiregional input-output model to assess the economic impacts of guesthouse boom in Lisbon city according to …	[Ferreira, Joao-Pedro] Univ Aveiro, GOVCOPP, Campus Univ Santiago, P-3810193 Aveiro, Portugal; [Ferreira, Joao-Pedro; Lahr, Michael L.] Rutgers State Univ, New Brunswick, NJ USA; [Ramos, Pedro N.] Univ Coimbra, Fac Econ, Coimbra, Portugal	Universidade de Aveiro; Rutgers State University New Brunswick; Universidade de Coimbra	Ferreira, JP (corresponding author), Univ Aveiro, GOVCOPP, Campus Univ Santiago, P-3810193 Aveiro, Portugal.	joao.ferreira@fe.uc.pt								9	9											MAY	2020	26	3
J	Li, X				Li, Xian			Space-time distribution model of visitor flow in tourism culture construction via back propagation neural network model	PERSONAL AND UBIQUITOUS COMPUTING			English	Article						Tourism culture; Space-time distribution; Visitor flow; Neural network	TEMPORAL DISTRIBUTION; BEHAVIOR; EQUATIONS	In order to study the spatial and temporal distribution of visitor flow in the construction of tourism culture, this article first studies and analyzes the space-time behavior of tourists, and divides the environment of the scenic spot into three parts: entrance, exit, and stop. Then, based on the three parts, the time and space distribution data of tourists are collected from five aspects: the a…	[Li, Xian] Chengdu Univ Technol, Tourism & Urban Rural Planning Coll, Chengdu 610059, Peoples R China	Chengdu University of Technology	Li, X (corresponding author), Chengdu Univ Technol, Tourism & Urban Rural Planning Coll, Chengdu 610059, Peoples R China.	lixian001002@163.com								9	9											APR	2020	24	2
J	Alvarez, M; Campo, S; Fuchs, G				Alvarez, Maria; Campo, Sara; Fuchs, Galia			Tourism in conflict zones: animosity and risk perceptions	INTERNATIONAL JOURNAL OF CULTURE TOURISM AND HOSPITALITY RESEARCH			English	Article						Destination; Perceived risk; Millennials; Animosity; Conflict; Terrorism	STRUCTURAL EQUATION MODEL; SOURCE MARKET PERCEPTIONS; DESTINATION IMAGE; CONSUMER ANIMOSITY; SENSATION-SEEKING; TERRORISM; COUNTRY; US; INTENTION; DEMAND	Purpose This study aims to explore the topic of perceived terrorism risk and animosity as interrelated within the context of countries suffering from armed struggles and terror. The research investigates how these constructs influence the visitation decisions of millennials. Design/methodology/approach The investigation focuses on three countries in the Mediterranean basin with varied degrees of …	[Alvarez, Maria] Bogazici Univ, Dept Tourism Adm, Istanbul, Turkey; [Campo, Sara] Univ Autonoma Madrid, Madrid, Spain; [Fuchs, Galia] Ben Gurion Univ Negev, Dept Hotel & Tourism Management, Beer Sheva, Israel	Bogazici University; Autonomous University of Madrid; Ben Gurion University	Alvarez, M (corresponding author), Bogazici Univ, Dept Tourism Adm, Istanbul, Turkey.	alvarezm@boun.edu.tr; sara.campo@uam.es; galiaf@som.bgu.ac.il								9	10											MAR 2	2020	14	2
J	Rangel, MCR; Rivero, MS				Rodriguez Rangel, Maria Cristina; Sanchez Rivero, Marcelino			Spatial Imbalance Between Tourist Supply and Demand: The Identification of Spatial Clusters in Extremadura, Spain	SUSTAINABILITY			English	Article						spatial statistics; spatial clusters; Moran's I; Getis-Ord G (d); LISA; Extremadura	AGGLOMERATION; ASSOCIATION; NETWORKS; PATTERNS; GROWTH; FLOWS; CHINA; GIS	The techniques provided by spatial analysis have become a great ally of tourist planning as they allow the carrying out of exhaustive territorial analyses. The greater availability of georeferenced databases together with the more and more extensive use of GIS (Geographic Information Systems) is materialising in the proliferation of studies analysing the distribution patterns of tourist territori…	[Rodriguez Rangel, Maria Cristina; Sanchez Rivero, Marcelino] Univ Extremadura, Fac Econ & Business, Badajoz 06006, Spain	Universidad de Extremadura	Rivero, MS (corresponding author), Univ Extremadura, Fac Econ & Business, Badajoz 06006, Spain.	mcrisrod@unex.es; sanriver@unex.es								9	9											FEB 2	2020	12	4
J	Li, AJ; Mou, NX; Zhang, LX; Yang, TF; Liu, WB; Liu, F				Li, Anjun; Mou, Naixia; Zhang, Lingxian; Yang, Tengfei; Liu, Wenbao; Liu, Feng			Tourism Flow Between Major Cities During China's National Day Holiday: A Social Network Analysis Using Weibo Check-in Data	IEEE ACCESS			English	Article						Urban areas; Licenses; Economics; Blogs; Social networking (online); Internet; Space exploration; Tourism flow; network structure; social network analysis; city; Weibo check-in	SPATIAL-DISTRIBUTION; MOVEMENT PATTERNS; TRAVEL; ATTRACTIONS; CENTRALITY	Holiday tourism flow is a significant indicator to evaluate the development of tourism. The exploration of the rule of tourism flow between cities can not only provide reasonable suggestions for stimulating demand, promoting consumption and economic development, but also make crucial significance for the management of tourism destinations and the optimization of spatial structure of tourism flow.…	[Li, Anjun; Mou, Naixia; Zhang, Lingxian; Liu, Wenbao; Liu, Feng] Shandong Univ Sci & Technol, Coll Geomat, Qingdao 266590, Peoples R China; [Yang, Tengfei] Chinese Acad Sci, Aerosp Informat Res Inst, Beijing 100094, Peoples R China	Shandong University of Science & Technology; Chinese Academy of Sciences	Mou, NX; Liu, F (corresponding author), Shandong Univ Sci & Technol, Coll Geomat, Qingdao 266590, Peoples R China.	mounaixia@163.com; luf3286@126.com								9	9												2020	8
J	Wu, JF; Wang, XG; Pan, B				Wu, Jinfeng; Wang, Xingang; Pan, Bing			Agent-based simulations of China inbound tourism network	SCIENTIFIC REPORTS			English	Article							DYNAMICS; PATTERNS; FLOWS	Based on the results of a large-scale survey, we construct an agent-based network model for the China independent inbound tourism system and, by the approach of numerical simulation, investigate the responses of the tourist behaviors to perturbations in different scenarios, including the closure of a tourism city, the opening of a new port city in western China, and the increase of the tourism at…	[Wu, Jinfeng] Shaanxi Normal Univ, Sch Geog & Tourism, Xian 710062, Shaanxi, Peoples R China; [Wang, Xingang] Shaanxi Normal Univ, Sch Phys & Informat Technol, Xian 710062, Shaanxi, Peoples R China; [Pan, Bing] Penn State Univ, Sch Hlth & Human Dev, Dept Recreat Pk & Tourism Management, University Pk, PA 16802 USA	Shaanxi Normal University; Shaanxi Normal University; Pennsylvania Commonwealth System of Higher Education (PCSHE); Pennsylvania State University; Pennsylvania State University - University Park	Wang, XG (corresponding author), Shaanxi Normal Univ, Sch Phys & Informat Technol, Xian 710062, Shaanxi, Peoples R China.	wangxg@snnu.edu.cn								9	9											AUG 23	2019	9
J	Niavis, S; Papatheochari, T; Psycharis, Y; Rodriguez, J; Font, X; Codina, AM				Niavis, Spyros; Papatheochari, Theodora; Psycharis, Yannis; Rodriguez, Josep; Font, Xavier; Martinez Codina, Anna			Conceptualising Tourism Sustainability and Operationalising Its Assessment: Evidence from a Mediterranean Community of Projects	SUSTAINABILITY			English	Article						tourism sustainability assessment; perceived ease of use; perceived usefulness; Mediterranean; indicators; Destination Management Organisations	TECHNOLOGY ACCEPTANCE MODEL; INDICATORS	Sustainable tourism development is considered an essential challenge for improving resource management in coastal and maritime areas. In this context, various initiatives have been developed for facilitating the assessment and monitoring of tourism sustainability. Nevertheless, the perception of sustainability varies across different tourism stakeholders, since they approach tourism development u…	[Niavis, Spyros; Papatheochari, Theodora; Psycharis, Yannis] Panteion Univ Social & Polit Sci, Dept Econ & Reg Dev, Athens 17671, Greece; [Rodriguez, Josep; Font, Xavier; Martinez Codina, Anna] Barcelona Prov Council, Tourism Tech Off, Barcelona 08028, Spain	Panteion University	Niavis, S (corresponding author), Panteion Univ Social & Polit Sci, Dept Econ & Reg Dev, Athens 17671, Greece.	niavisspiros@gmail.com								9	9											AUG	2019	11	15
J	Lyon, A; Hunter-Jones, P				Lyon, Andrew; Hunter-Jones, Philippa			Critical discourse analysis and the questioning of dominant, hegemonic discourses of sustainable tourism in the Waterberg Biosphere Reserve, South Africa	JOURNAL OF SUSTAINABLE TOURISM			English	Article						Critical discourse analysis (CDA); power; ideology; biosphere reserves; United Nations; Sustainable Development Goals (SDGs)		The aim of this paper is to demonstrate how critical discourse analysis (CDA), an under-utilised methodological approach, can be used to critically question the dominant, hegemonic discourses surrounding sustainable development and sustainable tourism development. The Waterberg Biosphere Reserve in South Africa provides the study context. The United Nations Sustainable Development Goals (SDGs) pr…	[Lyon, Andrew] Univ Chester, Dept Mkt Tourism Events Management & HRM, Chester, Cheshire, England; [Hunter-Jones, Philippa] Univ Liverpool, Sch Management, Dept Mkt, Liverpool, Merseyside, England	University of Chester; University of Liverpool	Hunter-Jones, P (corresponding author), Univ Liverpool, Management Sch, Mkt, Chatham Bldg, Liverpool L69 7BH, Merseyside, England.	phj@liverpool.ac.uk								9	9											JUL 3	2019	27	7
J	Agust, DPI				Paul i Agusti, Daniel			Tourist hot spots in cities with the highest murder rates	TOURISM GEOGRAPHIES			English	Article						Spatial analyst; urban tourism; user-generated images; Instagram; Mexico; Brazil	DESTINATION IMAGES; SOCIAL MEDIA; IMPACT; PLACE; REPRESENTATION; POVERTY; PHOTOS; EUROPE; GROWTH; CHINA	Social networks have facilitated access to the spatial location of user-generated images and this has permitted studies of the spatial distribution of tourist images. To date, however, most studies have tended to focus on European or North American cities. The current research focuses on an analysis of the behaviour of tourists in cities with other social, economic and cultural contexts. To be mo…	[Paul i Agusti, Daniel] Univ Lleida, Dept Geog & Sociol, Lleida, Spain	Universitat de Lleida	Agust, DPI (corresponding author), Univ Lleida, Dept Geog & Sociol, Lleida, Spain.	dpaul@geosoc.udl.cat								9	9											JAN 1	2020	22	1
J	Gomez-Deniz, E; Perez-Rodriguez, JV				Gomez-Deniz, E.; Perez-Rodriguez, J. V.			Modelling bimodality of length of tourist stay	ANNALS OF TOURISM RESEARCH			English	Article						Bimodality; Covariate; Overdispersion; Poisson distribution; Length of tourist stay; Weighted distribution	AUTOREGRESSIVE CONDITIONAL DURATION; OF-STAY; DESTINATIONS; DETERMINANTS; VACATION	Empirically, the length of stay by tourists at their destination usually presents bimodality, overdispersion and non-zero observations, and classical distributions do not seem to fit this type of data very appropriately. In this paper, we introduce two distributions which accommodate bimodality. One is a flexible discrete distribution which can be applied to both bimodal and unimodal data sets. T…	[Gomez-Deniz, E.; Perez-Rodriguez, J. V.] Univ Las Palmas Gran Canaria, Dept Quantitat Methods, Las Palmas Gran Canaria 35017, Spain; [Gomez-Deniz, E.] Univ Las Palmas Gran Canaria, TiDES Inst, Las Palmas Gran Canaria, Spain	Universidad de Las Palmas de Gran Canaria; Universidad de Las Palmas de Gran Canaria	Perez-Rodriguez, JV (corresponding author), Univ Las Palmas Gran Canaria, Dept Quantitat Methods, Las Palmas Gran Canaria 35017, Spain.	gomez-deniz@ulpgc.es; jv.perez-rodriguez@ulpgc.es								9	9											MAR	2019	75
J	Luplertlop, N; Muangkaew, W; Pumeesat, P; Suwanmanee, S; Singkum, P				Luplertlop, Natthanej; Muangkaew, Watcharamat; Pumeesat, Potjaman; Suwanmanee, San; Singkum, Pantira			Distribution of Scedosporium species in soil from areas with high human population density and tourist popularity in six geographic regions in Thailand	PLOS ONE			English	Article							PSEUDALLESCHERIA-BOYDII; APIOSPERMUM; TSUNAMI; SURVIVOR	Scedosporium is a genus comprising at least 10 species of airborne fungi (saprobes) that survive and grow on decaying organic matter. These fungi are found in high density in human-affected areas such as sewage-contaminated water, and five species, namely Scedosporium apiospermum, S. boydii, S. aurantiacum, S. dehoogii, and S. minutisporum, cause human infections. Thailand is a popular travel des…	[Luplertlop, Natthanej; Muangkaew, Watcharamat; Pumeesat, Potjaman; Suwanmanee, San; Singkum, Pantira] Mahidol Univ, Fac Trop Med, Dept Microbiol & Immunol, Bangkok, Thailand	Mahidol University	Luplertlop, N (corresponding author), Mahidol Univ, Fac Trop Med, Dept Microbiol & Immunol, Bangkok, Thailand.	natthanej.lup@mahidol.ac.th								9	9											JAN 23	2019	14	1
J	Liasidou, S				Liasidou, Sotiroula			Understanding tourism policy development: a documentary analysis	JOURNAL OF POLICY RESEARCH IN TOURISM LEISURE AND EVENTS			English	Article						Tourism policy; documentary analysis; Cyprus; official government documents; critical discourse analysis	DESTINATION GOVERNANCE; SUSTAINABLE TOURISM; POWER; DISCOURSE; PERSPECTIVE; ISSUES	Successful destinations develop tourism policies, plans and strategies that ideally should ensure a harmonious symbiosis with the destination's environment and social life. The island of Cyprus that has a long tourism history today is considered one of the most popular destinations in the Mediterranean basin. The aim of this research is to provide an analysis of Cyprus's tourism communication str…	[Liasidou, Sotiroula] Cyprus Univ Technol, Fac Management & Econ, Dept Hotel & Tourism Management, Limassol, Cyprus	Cyprus University of Technology	Liasidou, S (corresponding author), Cyprus Univ Technol, Fac Management & Econ, Dept Hotel & Tourism Management, Limassol, Cyprus.	sotiroula.liasidou@cut.ac.cy								9	9											JAN 2	2019	11	1
J	Shamir, ZZ; Shamir, SZ; Tchernov, D; Scheinin, A; Becker, N				Shamir, Z. Zemah; Shamir, S. Zemah; Tchernov, D.; Scheinin, A.; Becker, N.			Shark aggregation and tourism: opportunities and challenges of an emerging phenomenon	INTERNATIONAL JOURNAL OF SUSTAINABLE DEVELOPMENT AND WORLD ECOLOGY			English	Article						Israel; Mediterranean sea; sharks; sustainable tourism; travel cost	MARINE PROTECTED AREA; TRAVEL COST-ANALYSIS; WILLINGNESS-TO-PAY; CONTINGENT BEHAVIOR; NATIONAL-PARK; CONSERVATION; RECREATION; BENEFITS; ECOTOURISM; MANAGEMENT	In the last few winters, shark communities have been aggregating near the Israeli Mediterranean coast, at a specific point, near Hadera power station. This unusual phenomenon has fascinated residents, visitors, kayakers, divers, and swimmers. We analyse the effects of this intense human interest on the sharks, using contingent behaviour, in Hadera and in Ashkelon, where sharks are present and the…	[Shamir, Z. Zemah; Tchernov, D.] Univ Haifa, M Kahn Marine Res Stn, Marine Biol Dept, Haifa, Israel; [Shamir, S. Zemah] Interdisciplinary Ctr Herzliya, Sch Sustainabil, Herzliyya, Israel; [Scheinin, A.] Univ Haifa, M Kahn Marine Res Stn, Haifa, Israel; [Becker, N.] Tel Hai Acad Coll, Dept Econ & Management, Kiryat Shmona, Israel	University of Haifa; Reichman University; University of Haifa; Tel Hai Academy College	Becker, N (corresponding author), Tel Hai Acad Coll, Dept Econ & Management, Kiryat Shmona, Israel.	nbecker@telhai.ac.il								9	9												2019	26	5
J	Gomez, LMR; Fernandez, LR; Navio-Marco, J				Ruiz Gomez, Luis Manuel; Rodriguez Fernandez, Laura; Navio-Marco, Julio			Application of communication technologies (ICT) within the tourism industry in the European Union	TOURISM			English	Article						tourism; ICT; competitiveness; convergence; European Union	INFORMATION-TECHNOLOGY	The information and communication technologies (ICT) are revolutionizing the tourism industry. This research note will make a brief diagnosis of the relationships between tourism and ICT in the European context by presenting an index to characterize the digitization of the tourism sector and its comparison with a reference index, which reflects the introduction of the ICT in every country. The pr…	[Ruiz Gomez, Luis Manuel; Navio-Marco, Julio] UNED, Dept Business Org, Madrid, Spain; [Rodriguez Fernandez, Laura] UNED, Dept Business Econ & Accounting, Madrid, Spain	Universidad Nacional de Educacion a Distancia (UNED); Universidad Nacional de Educacion a Distancia (UNED)	Gomez, LMR (corresponding author), UNED, Dept Business Org, Madrid, Spain.	lmruiz@cee.uned.es; lrodriguezf@cee.uned.es; jnavio@cee.uned.es								9	10											JUN	2018	66	2
J	Falk, M; Scaglione, M				Falk, Martin; Scaglione, Miriam			Effects of ski lift ticket discounts on local tourism demand	TOURISM REVIEW			English	Article						Sales promotion; Difference-in-differences analysis; Innovative pricing; Ski industry; Winter overnight stays	SNOW; PROMOTIONS; IMPACT	Purpose The purpose of this paper is to provide a first evaluation of the effectiveness of the early bird discount on ski lift tickets by estimating the impact on hotel overnight stays of the Saas-Fee destination. Design/methodology/approach The difference-in-differences (DID) approach is used to compare winter sport destinations with and without the price reduction before and after the introduct…	[Falk, Martin] Austrian Inst Econ Res WIFO Vienna, Vienna, Austria; [Scaglione, Miriam] Univ Appl Sci & Arts Western Switzerland Valais, Inst Tourism, Sierre, Switzerland		Scaglione, M (corresponding author), Univ Appl Sci & Arts Western Switzerland Valais, Inst Tourism, Sierre, Switzerland.	miriam.scaglione@hevs.ch								9	9												2018	73	4
J	Lama, AV				Villar Lama, Arsenio			Millennial leisure and tourism: The rise of Escape Rooms	CUADERNOS DE TURISMO			Spanish	Article						escape rooms; millennial tourism; user-generated content (UGC); creative activities; Spain	USER-GENERATED CONTENT; EXPERIENCES	The live escape games sector is a leisure trend that has undergone extraordinary growth in the last three years. The aim of this work is to define and characterize the phenomenon, study its evolution and distribution in Spain, and evaluate its leisure and tourism potential. Given the lack of specific literature or data regarding this topic, it became necessary to generate new and direct informati…	[Villar Lama, Arsenio] Univ Seville, Dept Geog Fis & Anal Geog Reg, C Dona Maria de Padilla S-N, Seville 41004, Spain	University of Sevilla	Lama, AV (corresponding author), Univ Seville, Dept Geog Fis & Anal Geog Reg, C Dona Maria de Padilla S-N, Seville 41004, Spain.	arsenio@us.es								9	9											JAN-JUN	2018		41
J	Huang, JL; Wu, YY; Li, YY; Sun, JX; Xie, YJ; Fan, ZQ				Huang, Jingling; Wu, Yuying; Li, Yanyao; Sun, Jiaxun; Xie, Yujing; Fan, Zhengqiu			Do trace metal(loid)s in road soils pose health risks to tourists? A case of a highly-visited national park in China	JOURNAL OF ENVIRONMENTAL SCIENCES			English	Article						Trace metal(loid)s; Pollution assessment; Source apportionment; Health risk assessment; National park	HEAVY-METAL POLLUTION; POSITIVE MATRIX FACTORIZATION; HISTORICAL URBAN PARK; SOURCE APPORTIONMENT; SPATIAL-DISTRIBUTION; AGRICULTURAL SOIL; CONTAMINATION; MULTIVARIATE; IDENTIFICATION; INDUSTRIAL	Nowadays, more people tend to spend their recreational time in large national parks, and trace metal(loid)s in soils have attracted long-term attention due to their possible harm to human health. To investigate the pollution levels, potential sources and health risks of trace metal(loid)s in road soils, a total of eight trace metal(loid)s (including As, Cd, Cr, Cu, Ni, Pb, Zn and Hg) from 47 soil…	[Huang, Jingling; Wu, Yuying; Li, Yanyao; Sun, Jiaxun; Xie, Yujing; Fan, Zhengqiu] Fudan Univ, Dept Environm Sci & Engn, Shanghai 200433, Peoples R China	Fudan University	Fan, ZQ (corresponding author), Fudan Univ, Dept Environm Sci & Engn, Shanghai 200433, Peoples R China.	zhqfan@fudan.edu.cn								8	9											JAN	2022	111
J	Zhang, SR; Ju, HR				Zhang, Shengrui; Ju, Hongrun			The regional differences and influencing factors of tourism development on Hainan Island, China	PLOS ONE			English	Article							PROVINCE	Exploring the spatial pattern of tourism resources and tourism economy is vital to improve the utilization efficiency of tourism resources and promote sustainable tourism development. This research investigated the quantity and types of tourism resources and analyzed the spatial patterns of tourism resources on Hainan Island from the perspectives of spatial variation and spatial association. The …	[Zhang, Shengrui] Ocean Univ China, Management Coll, Qingdao, Peoples R China; [Ju, Hongrun] Qingdao Univ, Sch Tourism & Geog Sci, Qingdao, Peoples R China	Ocean University of China; Qingdao University	Ju, HR (corresponding author), Qingdao Univ, Sch Tourism & Geog Sci, Qingdao, Peoples R China.	juhr@qdu.edu.cn								8	8											OCT 8	2021	16	10
J	Song, HY; Liu, AY; Li, G; Liu, XY				Song, Haiyan; Liu, Anyu; Li, Gang; Liu, Xinyang			Bayesian bootstrap aggregation for tourism demand forecasting	INTERNATIONAL JOURNAL OF TOURISM RESEARCH			English	Article						bagging; Bayesian; forecasting; general&#8208; to&#8208; specific; tourism demand		Limited historical data are the primary cause of the failure of tourism forecasts. Bayesian bootstrap aggregation (BBagging) may offer a solution to this problem. This study is the first to apply BBagging to tourism demand forecasting. An analysis of annual and quarterly tourism demand for Hong Kong shows that BBagging can, in general, improve the forecasting accuracy of the econometric models ob…	[Song, Haiyan] Hong Kong Polytech Univ, Sch Hotel & Tourism Management, Hospitality & Tourism Res Ctr, Hong Kong, Peoples R China; [Liu, Anyu; Li, Gang; Liu, Xinyang] Univ Surrey, Sch Hospitality & Tourism Management, Guildford GU2 7XH, Surrey, England	Hong Kong Polytechnic University; University of Surrey	Li, G (corresponding author), Univ Surrey, Sch Hospitality & Tourism Management, Guildford GU2 7XH, Surrey, England.	g.li@surrey.ac.uk								8	8											SEP	2021	23	5
J	Han, Y; Yang, G; Zhang, TT				Han, Yan; Yang, Guang; Zhang, Tiantian			Spatial-temporal response patterns of tourist flow under entrance tourist flow control scheme	TOURISM MANAGEMENT			English	Article						Holiday travel behavior; Tourists' decision-making behavior; Tourist flow control scheme; Tourists' spatial-temporal distribution; Nested logit model		This paper explores the relationship between tourists' information demand about entrance tourist flow control schemes (ETFCS) and tourists' entrance transfer decision-making behavior, using the case study of the Summer Palace, one of the most important resort destinations in Beijing, China. After discussing tourists' decision-making behavior under ETFCS information, a revealed preference and stat…	[Han, Yan; Zhang, Tiantian] Beijing Univ Technol, Beijing Key Lab Traff Engn, 100 Pingleyuan, Beijing 100124, Peoples R China; [Yang, Guang] Southeast Univ, Jiangsu Key Lab Urban ITS, 2 Southeast Univ Rd, Nanjing 211189, Peoples R China; [Yang, Guang] Southeast Univ, Jiangsu Prov Collaborat Innovat Ctr Modern Urban, Nanjing 211189, Peoples R China; [Yang, Guang] Southeast Univ, Sch Transportat, N…	Beijing University of Technology; Southeast University - China; Southeast University - China; Southeast University - China	Yang, G (corresponding author), Southeast Univ, Jiangsu Key Lab Urban ITS, 2 Southeast Univ Rd, Nanjing 211189, Peoples R China.	hanyan422@bjut.edu.cn; yg5211@seu.edu.cn; 937313561@qq.com								8	8											APR	2021	83
J	Andries, DM; Arnaiz-Schmitz, C; Diaz-Rodriguez, P; Herrero-Jauregui, C; Schmitz, MF				Andries, Delia M.; Arnaiz-Schmitz, Cecilia; Diaz-Rodriguez, Pablo; Herrero-Jauregui, Cristina; Schmitz, Maria F.			Sustainable Tourism and Natural Protected Areas: Exploring Local Population Perceptions in a Post-Conflict Scenario	LAND			English	Article						biosphere reserve; El Salvador; sustainable tourism; local development; community-based tourism; post-conflict scenarios	COMMUNITY PARTICIPATION; POVERTY ALLEVIATION; PREFERENCES; LIVELIHOOD; MANAGEMENT; LANDSCAPE; BENEFITS; GOVERNANCE; LINKAGES; ECUADOR	The expansion of urban areas around the world and the application of the sustainability paradigm to tourism discourses has favored an increase in the number of people visiting natural protected areas (NPAs) in their leisure time. While tourism is desired to boost the economy of destinations, mismanagement can bring negative consequences for social-ecological systems, particularly in post-conflict…	[Andries, Delia M.] Spanish Natl Res Council, Inst Agr Sci, Diffuse Pollut Water Resources & Soil Res Grp, Madrid 28006, Spain; [Arnaiz-Schmitz, Cecilia] Univ Politecn Madrid, Higher Tech Sch Engn Rd Channels & Ports, Dept Civil Engn Transport Terr & Urbanism, Madrid 28040, Spain; [Diaz-Rodriguez, Pablo] Univ La Laguna, Dept Sociol & Anthropol, Tenerife 38200, Spain; [Herrero-Jauregui, Cristina; …	Consejo Superior de Investigaciones Cientificas (CSIC); CSIC - Instituto de Ciencias Agrarias (ICA); Universidad Politecnica de Madrid; Universidad de la Laguna; Complutense University of Madrid	Andries, DM (corresponding author), Spanish Natl Res Council, Inst Agr Sci, Diffuse Pollut Water Resources & Soil Res Grp, Madrid 28006, Spain.	deliandr@ucm.es; cecilia.arnaiz@upm.es; padiaz@ull.edu.es; crherrero@bio.ucm.es; ma296@ucm.es								8	8											MAR	2021	10	3
J	Gu, QS; Zhang, HP; Huang, SS; Zheng, F; Chen, CC				Gu, Qiushi; Zhang, Haiping; Huang, Songshan (Sam); Zheng, Fang; Chen, Chongcheng			Tourists' spatiotemporal behaviors in an emerging wine region: A time-geography perspective	JOURNAL OF DESTINATION MARKETING & MANAGEMENT			English	Article						Wine tourism; Spatiotemporal behaviors; Time geography; Special interest tourism; Eastern foot of Helan Mountain in Ningxia; Emerging wine tourism destination	MOVEMENT PATTERNS; DESTINATION; TRAVEL; TRACKING; GPS; GIS; CONCEPTUALIZATION; PERCEPTION; DISPERSAL; VISITORS	Tourist spatiotemporal behavior is critical for the monitoring and planning of tourism destinations. This study focused on the tourist spatiotemporal behavior at a wine tourism destination, i.e., the eastern foot of Helan Mountain in Ningxia, traced tourist movement trajectories using a tracking app, and collected information on itineraries and tourist behavior characteristics through a questionn…	[Gu, Qiushi] Southeast Univ, Sch Humanities, Dept Tourism Studies, Nanjing 210096, Peoples R China; [Zhang, Haiping] Nanjing Normal Univ, Sch Geog Sci, Nanjing 210023, Peoples R China; [Huang, Songshan (Sam)] Edith Cowan Univ, Sch Business & Law, Joondalup, WA 6027, Australia; [Zheng, Fang] Ningxia Univ, Coll Resources & Environm Sci, Yinchuan, Ningxia, Peoples R China; [Chen, Chongcheng] Fuzhou …	Southeast University - China; Nanjing Normal University; Edith Cowan University; Ningxia University; Fuzhou University	Zheng, F (corresponding author), Coll Resources & Environm Sci, 539 Helanshan Rd, Yinchuan 750021, Ningxia, Peoples R China.	101012151@seu.edu.cn; gissuifeng@163.com; s.huang@ecu.edu.au; zhengf05@163.com; chencc@fzu.edu.cn								8	8											MAR	2021	19
J	Lucrezi, S; Ferretti, E; Milanese, M; Sara, A; Palma, M				Lucrezi, Serena; Ferretti, Eliana; Milanese, Martina; Sara, Antonio; Palma, Marco			Securing sustainable tourism in marine protected areas: lessons from an assessment of scuba divers' underwater behaviour in non-tropical environments	JOURNAL OF ECOTOURISM			English	Article						Mediterranean coralligenous; sandstone reefs; contact rates; diving experience; diving attitude		Non-tropical marine protected areas (MPAs) are likely to experience growing demand from scuba diving tourism, given the pressures on their tropical counterparts. The vulnerability of non-tropical MPAs to the impacts of diving tourism calls for monitoring and sustainable management of diving activities to ensure conservation. This study contributes to an assessment of scuba diving tourism in non-t…	[Lucrezi, Serena] North West Univ, TREES Tourism Res Econ Environs & Soc, 11 Hoffman St, ZA-2531 Potchefstroom, South Africa; [Ferretti, Eliana; Milanese, Martina; Sara, Antonio] Studio Associato GAIA Snc, Genoa, Italy; [Palma, Marco] UBICA Srl Underwater BIoCArtog, Genoa, Italy	North West University - South Africa	Lucrezi, S (corresponding author), North West Univ, TREES Tourism Res Econ Environs & Soc, 11 Hoffman St, ZA-2531 Potchefstroom, South Africa.	23952997@nwu.ac.za								8	8											APR 3	2021	20	2
J	Gomez-Serrano, MA				Gomez-Serrano, Miguel angel			Four-legged foes: dogs disturb nesting plovers more than people do on tourist beaches	IBIS			English	Article						Charadrius alexandrinus; conservation; flushing behaviour; habituation; human disturbance; shorebirds; thermal stress	FLIGHT-INITIATION DISTANCE; PIPING PLOVER; PREDATION RISK; THINORNIS-RUBRICOLLIS; FORAGING BEHAVIOR; BROOD DESERTION; KENTISH PLOVERS; SITE SELECTION; SNOWY PLOVERS; NEW-ZEALAND	Recreational activities in nature have increased considerably in recent decades. Human disturbance may trigger similar trade-offs in birds that the natural risk of predation generates on productivity through parental investment decisions. To estimate how the impact of human presence affects breeding birds on Mediterranean beaches, the behaviour of incubating Kentish PloversCharadrius alexandrinus…	[Gomez-Serrano, Miguel angel] Univ Valencia, Fac Biol Sci, Dept Microbiol & Ecol, E-46100 Valencia, Spain; [Gomez-Serrano, Miguel angel] VAERSA Generalitat Valenciana, Avda Cortes Valencianas 20, Valencia 46015, Spain	University of Valencia	Gomez-Serrano, MA (corresponding author), Univ Valencia, Fac Biol Sci, Dept Microbiol & Ecol, E-46100 Valencia, Spain.; Gomez-Serrano, MA (corresponding author), VAERSA Generalitat Valenciana, Avda Cortes Valencianas 20, Valencia 46015, Spain.	miguel.gomez@uv.es								8	12											APR	2021	163	2
J	Su, X; Spierings, B; Hooimeijer, P; Scheider, S				Su, Xing; Spierings, Bas; Hooimeijer, Pieter; Scheider, Simon			Where day trippers and tourists go: comparing the spatio-temporal distribution of Mainland Chinese visitors in Hong Kong using Weibo data	ASIA PACIFIC JOURNAL OF TOURISM RESEARCH			English	Article						Day trippers; tourists; cross-border travel; Weibo check-in data; spatio-temporal distribution	LENGTH-OF-STAY; CROSS-BORDER; SOCIAL MEDIA; BEHAVIORS; IMPACT; CITY; DISTANCE; DEMAND	This article compares the spatio-temporal concentration and dispersion of day trippers and tourists from Shenzhen as well as from the rest of Mainland China in Hong Kong using Weibo check-in data. The results show that hotspots of visitors from the rest of Mainland China are mostly concentrated in downtown areas, while visitors from Shenzhen also generate hotspots closer to the border. The activi…	[Su, Xing; Spierings, Bas; Hooimeijer, Pieter; Scheider, Simon] Univ Utrecht, Dept Human Geog & Spatial Planning, Utrecht, Netherlands	Utrecht University	Su, X (corresponding author), Univ Utrecht, Dept Human Geog & Spatial Planning, Utrecht, Netherlands.	x.su@uu.nl								8	8											MAY 3	2020	25	5
J	Wang, T; Wang, L; Ning, ZZ				Wang, Ting; Wang, Lu; Ning, Zhi-Zhong			Spatial pattern of tourist attractions and its influencing factors in China	JOURNAL OF SPATIAL SCIENCE			English	Article						Tourist attractions; spatial pattern; distribution characteristics; influence factors; China	DENSITY	Based on the location data of 9820 A-grade tourist attractions in China, this study adopts the nearest-neighbour distance method, multi-distance clustering and kernel density analysis to study the distribution pattern of scenic spots and their relationship with natural and socio-economic factors. The spatial pattern of Chinese tourist attractions is found to be an aggregate. The spatial pattern o…	[Wang, Ting; Ning, Zhi-Zhong] Chinese Acad Sci, Inst Geog Sci & Nat Resources Res, Key Lab Land Surface Pattern & Simulat, Beijing, Peoples R China; [Wang, Lu] Beijing Int Studies Univ, Sch Tourism Management, Beijing, Peoples R China	Chinese Academy of Sciences; Institute of Geographic Sciences & Natural Resources Research, CAS; Beijing International Studies University	Ning, ZZ (corresponding author), Chinese Acad Sci, Inst Geog Sci & Nat Resources Res, Key Lab Land Surface Pattern & Simulat, Beijing, Peoples R China.	nzz@vip.sina.com								8	11											MAY 3	2020	65	2
J	Salehi-Esfahani, S; Ridderstaat, J; Ozturk, AB				Salehi-Esfahani, Saba; Ridderstaat, Jorge; Ozturk, Ahmet Bulent			Health tourism in a developed country with a dominant tourism market: the case of the United States' travellers to Canada	CURRENT ISSUES IN TOURISM			English	Article						Health tourism; tourism demand; developed countries; United States; Canada; price and volume effects	MEDICAL TOURISM; TIME-SERIES; STRUCTURAL SHIFTS; ECONOMIC-CRISIS; TRENDS; INDIA	Health tourism is a booming billion-dollar business, which has attracted the attention of academia and industry. Most of the research conducted on health tourism has been conceptual or has mainly focused on health tourism activities from developed to developing countries. This study investigates the impact of tourism demand on health-related tourism spending in a developed country (Canada) with a…	[Salehi-Esfahani, Saba; Ridderstaat, Jorge; Ozturk, Ahmet Bulent] Univ Cent Florida, Rosen Coll Hospitality Management, Orlando, FL 32816 USA	State University System of Florida; University of Central Florida	Salehi-Esfahani, S (corresponding author), Univ Cent Florida, Rosen Coll Hospitality Management, Orlando, FL 32816 USA.	saba.salehiesfahani@ucf.edu								8	9											FEB 16	2021	24	4
J	Lau, PL; Koo, TTR; Wu, CL				Pong Lung Lau; Koo, Tay T. R.; Wu, Cheng-Lung			Spatial Distribution of Tourism Activities: A Polya Urn Process Model of Rank-Size Distribution	JOURNAL OF TRAVEL RESEARCH			English	Article						power law; Polya urn process; preferential attachment; spatial distribution of tourism demand; rank-size distribution	WORD-OF-MOUTH; POWER-LAW DISTRIBUTIONS; ZIPFS LAW; DESTINATION IMAGE; CITIES; BEHAVIOR; DISPERSAL; ECONOMICS; VISITORS; VACATION	The power law is considered one of the most enduring regularities in human geography. This article aims to develop an understanding of the circumstances that may result in the power law distribution in the geography of tourism activities. The finite Polya urn process is adopted as a device to model the preferential attachment process in the flow of tourists. The model generates a rank-size distri…	[Pong Lung Lau; Koo, Tay T. R.; Wu, Cheng-Lung] Univ New South Wales Australia, Sch Aviat, Kensington, NSW 2052, Australia	University of New South Wales Sydney	Lau, PL (corresponding author), Univ New South Wales Australia, Sch Aviat, Kensington, NSW 2052, Australia.	ponglung.lau@student.unsw.edu.au								8	9											FEB	2020	59	2
J	Sharma, A; Woodward, R; Grillini, S				Sharma, Abhijit; Woodward, Richard; Grillini, Stefano			Unconditional quantile regression analysis of UK inbound tourist expenditures	ECONOMICS LETTERS			English	Article						Tourist expenditures; Unconditional quantile regressions; United Kingdom	CHOICE	Using International Passenger Survey (2017) data, this paper employs unconditional quantile regression (UQR) to analyse the determinants of tourist expenditure amongst inbound tourists to the United Kingdom. UQR allows us to estimate heterogeneous effects at any quantile of the distribution of the dependent variable. It overcomes the econometric limitations of ordinary least squares and quantile …	[Sharma, Abhijit; Grillini, Stefano] Univ Bradford, Sch Management, Emm Lane, Bradford BD9 4JL, W Yorkshire, England; [Woodward, Richard] Coventry Univ, Sch Strategy & Leadership, Coventry CV1 5DL, W Midlands, England	University of Bradford; Coventry University	Sharma, A (corresponding author), Univ Bradford, Sch Management, Emm Lane, Bradford BD9 4JL, W Yorkshire, England.	A.Sharma12@bradford.ac.uk								8	8											JAN	2020	186
J	Provenzano, D; Baggio, R				Provenzano, Davide; Baggio, Rodolfo			A complex network analysis of inbound tourism in Sicily	INTERNATIONAL JOURNAL OF TOURISM RESEARCH			English	Article						horizontal visibility graph algorithm; island; network analysis; Sicily; time series; tourism	TIME-SERIES; CHAOS; SEASONALITY; DEMAND; MANAGEMENT; DYNAMICS; SYSTEMS	In this article, the complex dynamics of inbound tourism in Sicily is analyzed for the period 1998-2017. The horizontal visibility graph algorithm is used to transform the overnight stays' time series into a network whose topology is investigated by standard network analysis. Discontinuities in the domestic and international tourism demand were identified in order to detect signals of change and …	[Provenzano, Davide] Univ Palermo, Dept Econ Business & Stat SEAS, Viale Sci Parco Orleans,Ed 13, I-90128 Palermo, Italy; [Baggio, Rodolfo] Bocconi Univ, Econ & Tourism, Milan, Italy; [Baggio, Rodolfo] Bocconi Univ, Dondena Ctr Res Social Dynam, Milan, Italy; [Baggio, Rodolfo] Tomsk Polytech Univ, Sch Core Engn Educ, Tomsk, Russia	University of Palermo; Bocconi University; Bocconi University; Tomsk Polytechnic University	Provenzano, D (corresponding author), Univ Palermo, Dept Econ Business & Stat SEAS, Viale Sci Parco Orleans,Ed 13, I-90128 Palermo, Italy.	davide.provenzano@unipa.it								8	8											JUL	2020	22	4
J	Diez, AL; Suarez, PM; Pacheco, JD; Antequera, PD				Lopez Diez, Abel; Mayer Suarez, Pablo; Diaz Pacheco, Jaime; Dorta Antequera, Pedro			Rainfall and Flooding in Coastal Tourist Areas of the Canary Islands (Spain)	ATMOSPHERE			English	Article						intense rainfall; floods; tourism; weather types; Canary Islands	DAILY PRECIPITATION CONCENTRATION; CIRCULATION WEATHER TYPES; CLIMATE-CHANGE ADAPTATION; OBJECTIVE CLASSIFICATION; CONCENTRATION INDEX; JENKINSON; TEMPERATURE; HOMOGENEITY; LESSONS; PERIOD	Coastal spaces exploited for tourism tend to be developed rapidly and with a desire to maximise profit, leading to diverse environmental problems, including flooding. As the origin of flood events is usually associated with intense precipitation episodes, this study considers the general rainfall characteristics of tourist resorts in two islands of the Canary Archipelago (Spain). Days of intense …	[Lopez Diez, Abel; Diaz Pacheco, Jaime; Dorta Antequera, Pedro] ULL, Tenerife 38320, Spain; [Mayer Suarez, Pablo] ULPGC, Inst Oceanog & Global Change IOCAG, Phys Geog & Environm Grp, Telde 35214, Gran Canaria, Spain	Universidad de la Laguna; Universidad de Las Palmas de Gran Canaria	Suarez, PM (corresponding author), ULPGC, Inst Oceanog & Global Change IOCAG, Phys Geog & Environm Grp, Telde 35214, Gran Canaria, Spain.	alopezd@ull.edu.es; pablo.mayer@ulpgc.es; jdiazpac@ull.edu.es; pdorta@ull.edu.es								8	8											DEC	2019	10	12
J	Mohammed, I; Guillet, BD; Law, R				Mohammed, Ibrahim; Guillet, Basak Denizci; Law, Rob			Last-minute hotel-booking and frequency of dynamic price adjustments of hotel rooms in a cosmopolitan tourism city	JOURNAL OF HOSPITALITY AND TOURISM MANAGEMENT			English	Article						Pricing behaviour; Frequency of price variation; Room pricing; Hong Kong; Revenue management	ADVANCE BOOKING; AGGLOMERATION; ONLINE; COMPETITION; DISPERSION; RIGIDITY; MARKET; SIZE; DIFFERENTIATION; MANAGERIAL	Although the Internet has contributed to lowering the cost of adjusting hotel room rates on Internet-enabled distribution channels and promoted last-minute hotel booking, research on the frequency of dynamic price adjustments of hotel rooms remains scarce. Using panel data techniques involving count data models, this study examined online pricing data of hotels in a cosmopolitan tourism city to i…	[Mohammed, Ibrahim] Univ Profess Studies, Dept Banking & Finance, Accra, Ghana; [Guillet, Basak Denizci; Law, Rob] Hong Kong Polytech Univ, Sch Hotel & Tourism Management, Hong Kong, Peoples R China	Hong Kong Polytechnic University	Mohammed, I (corresponding author), Univ Profess Studies, Dept Banking & Finance, Accra, Ghana.	ibrahim.mohammed@upsamail.edu.gh; basak.denizci@polyu.edu.hk; rob.law@polyu.edu.hk								8	8											DEC	2019	41
J	Nguyen, VH; Funck, C				Van Hoang Nguyen; Funck, Carolin			Tourism?s Contribution to an Equal Income Distribution: Perspectives from Local Enterprises	TOURISM PLANNING & DEVELOPMENT			English	Article						Tourism contribution; income distribution; perspectives; local enterprises; Yakushima; Japan	PRO-POOR TOURISM; POVERTY REDUCTION; KUZNETS CURVE; INEQUALITY; ISSUES; IMPACT; PERCEPTIONS; EXPERIENCES; ALLEVIATION	Although tourism and inequality linkage has received increased attention, limited research considers the perspectives of local businesses in nature conservation areas. This paper explores the perceptions of local enterprises in Yakushima, Japan, concerning tourism?s contribution to the local economy, its effects on income distribution, and its impacts on spatial differences among villages. Semi-s…	[Van Hoang Nguyen; Funck, Carolin] Hiroshima Univ, Grad Sch Integrated Arts & Sci, Higashihiroshima, Japan; [Van Hoang Nguyen] Vietnam Natl Univ, Univ Social Sci & Humanities, Fac Geog, Ho Chi Minh City, Vietnam	Hiroshima University; Vietnam National University Hochiminh City	Nguyen, VH (corresponding author), Hiroshima Univ, Grad Sch Integrated Arts & Sci, Higashihiroshima, Japan.; Nguyen, VH (corresponding author), Vietnam Natl Univ, Univ Social Sci & Humanities, Fac Geog, Ho Chi Minh City, Vietnam.	ngvanhoang@hiroshima-u.ac.jp								8	8											NOV 2	2019	16	6
J	Huang, JL; Li, LH; Tan, CP; Sun, J; Wang, G				Huang, Jiali; Li, Lihua; Tan, Chunping; Sun, Jia; Wang, Gang			Mapping summer tourism climate resources in China	THEORETICAL AND APPLIED CLIMATOLOGY			English	Article							EXTREME HEAT; WEATHER; DEMAND; DESTINATION; INFORMATION; INDEX	Climate is an important tourism resource and a vital component of the attractiveness of a destination. Climate has a strong impact on supply and demand in the tourism industry. Most studies concerning the distribution of tourism climate resources are based on point measurements from meteorological stations. Tourism climate distribution maps with high resolution are required. In this paper, the to…	[Huang, Jiali; Li, Lihua] Chinese Acad Sci, Inst Mt Hazards & Environm, Ctr Mt Dev, 9,Block 4,Renminnanlu Rd, Chengdu, Sichuan, Peoples R China; [Tan, Chunping] Chinese Acad Sci, Inst Mt Hazards & Environm, Key Lab Mt Hazards & Earths Surface Proc, 9,Block 4,Renminnanlu Rd, Chengdu, Sichuan, Peoples R China; [Sun, Jia] Chongqing Climate Ctr, Chongqing Meteorol Serv, 68,1st Xinpaifang Rd,Longxi St…	Chinese Academy of Sciences; Institute of Mountain Hazards & Environment, CAS; Chinese Academy of Sciences; Institute of Mountain Hazards & Environment, CAS	Li, LH (corresponding author), Chinese Acad Sci, Inst Mt Hazards & Environm, Ctr Mt Dev, 9,Block 4,Renminnanlu Rd, Chengdu, Sichuan, Peoples R China.	jialih@imde.ac.cn; Lilh@imde.ac.cn; tanyannc@163.com; sunjia5024@126.com; wgang86@hotmail.com								8	10											AUG	2019	137	3-4
J	Gomez-Martin, MB				Belen Gomez-Martin, Maria			Hiking Tourism in Spain: Origins, Issues and Transformations	SUSTAINABILITY			English	Article						hiking tourism; routes and trails; managing hiking paths; rural development	EXPERIENCE; WALKING; HIKERS; TRAILS; HEALTH; AREAS; MODEL	In Spain, hiking is an activity that involves following paths, which may or may not be signposted, on foot, for sporting and cultural purposes. In the country as a whole, although with important regional variations, hiking has traditionally been linked to mountaineering and rambling clubs. However, at the beginning of the 1990s this activity became much more widely popular, reaching beyond the mo…	[Belen Gomez-Martin, Maria] Univ Barcelona, Dept Geog, Barcelona 08001, Spain	University of Barcelona	Gomez-Martin, MB (corresponding author), Univ Barcelona, Dept Geog, Barcelona 08001, Spain.	bgomez@ub.edu								8	8											JUL 1	2019	11	13
J	Benevolo, C; Spinelli, R				Benevolo, Clara; Spinelli, Riccardo			The use of websites by Mediterranean tourist ports	JOURNAL OF HOSPITALITY AND TOURISM TECHNOLOGY			English	Article						Nautical tourism; Tourist ports; Marina management; Web marketing; Website evaluation; Website quality	QUALITY; MANAGEMENT; HOSPITALITY; PROGRESS; MODEL; FLOW	Purpose This paper aims to explore the use of websites by tourist ports to assess whether they support ports in communicating their image and provide information and services to actual and potential customers. Design/methodology/approach An analysis of 129 tourist ports websites from ten Mediterranean countries was conducted using the 2QCV3Q model, a multi-purpose qualitative evaluation tool base…	[Benevolo, Clara; Spinelli, Riccardo] Univ Genoa, Dept Econ & Business Studies, Genoa, Italy	University of Genoa	Spinelli, R (corresponding author), Univ Genoa, Dept Econ & Business Studies, Genoa, Italy.	benevolo@economia.unige.it; riccardo.spinelli@economia.unige.it								8	8											JUN 11	2019	10	2
J	Gutierrez, A; Miravet, D; Saladie, O; Clave, SA				Gutierrez, Aaron; Miravet, Daniel; Saladie, Oscar; Anton Clave, Salvador			Transport Mode Choice by Tourists Transferring from a Peripheral High-Speed Rail Station to Their Destinations: Empirical Evidence from Costa Daurada	SUSTAINABILITY			English	Article						high-speed rail; peripheral railway station; tourism mobility; public transport; Costa Daurada	ACCESS; LOGIT; CAMP	This article analyses the factors that determine the mode of transport (bus, taxi or private car) chosen by tourists for transfers from a peripherally located high-speed rail station to their final destination. The study is based on a survey completed by tourists who used high-speed rail services to travel to the Costa Daurada, a tourism area on the Mediterranean coast of Southern Catalonia, Spai…	[Gutierrez, Aaron; Saladie, Oscar; Anton Clave, Salvador] Rovira & Virgili Univ, Dept Geog, Vila Seca 43480, Spain; [Miravet, Daniel] Rovira & Virgili Univ, Dept Econ, Reus 43204, Spain; [Miravet, Daniel] Consortium Publ Transport Camp Tarragona, Tarragona 43004, Spain	Universitat Rovira i Virgili; Universitat Rovira i Virgili	Gutierrez, A (corresponding author), Rovira & Virgili Univ, Dept Geog, Vila Seca 43480, Spain.	aaron.gutierrez@urv.cat; daniel.miravet@urv.cat; oscar.saladie@urv.cat; salvador.anton@urv.cat								8	8											JUN 1	2019	11	11
J	Olya, HGT; Alipour, H; Peyravi, B; Dalir, S				Olya, Hossein G. T.; Alipour, Habib; Peyravi, Bahman; Dalir, Sara			Tourism climate insurance: implications and prospects	ASIA PACIFIC JOURNAL OF TOURISM RESEARCH			English	Article						Tourism climate insurance; expectation-disconfirmation; climate change; loyalty; seasonality; North Cyprus; Purchase intention; Mediterranean; Reformulation of attitude theory; Destination management	DESTINATION IMAGE; SEVERE WEATHER; LOYALTY; SATISFACTION; INTENTION; RESPONSIBILITY; EXPECTATION; ANTECEDENTS; INFORMATION; PERSONALITY	This paper investigates the intentions of tourists to purchase climate insurance as part of their holiday packages. A research model, based on Bagozzi's reformulation of attitude theory designed to examine the relationships between climate expectation-disconfirmation and the behavioral intentions of tourists in purchasing tourism climate insurance, with destination loyalty as an outcome. The mode…	[Olya, Hossein G. T.] Univ Sheffield, Management Sch, Sheffield, S Yorkshire, England; [Alipour, Habib] Eastern Mediterranean Univ, Fac Tourism, Famagusta, Turkey; [Peyravi, Bahman] Vilnius Gediminas Tech Univ, Management, Vilnius, Lithuania; [Dalir, Sara] Sheffield Hallam Univ, Sheffield Business Sch, Sheffield, S Yorkshire, England; [Dalir, Sara] Oxford Brookes Univ, Business Sch, Oxford, Engla…	University of Sheffield; Eastern Mediterranean University; Vilnius Gediminas Technical University; Sheffield Hallam University; Oxford Brookes University	Alipour, H (corresponding author), Eastern Mediterranean Univ, Fac Tourism, KKTC, Via Mersin 10, TR-99450 Famagusta, Turkey.	habib.alipour@emu.edu.tr								8	8											APR 3	2019	24	4
J	Parrinello, G; Becot, R				Parrinello, Giacomo; Becot, Renaud			Regional Planning and the Environmental Impact of Coastal Tourism: The Mission Racine for the Redevelopment of Languedoc-Roussillon's Littoral	HUMANITIES-BASEL			English	Article						regional planning; tourism; environment; coast; France; Mediterranean; environmental history; seaside resorts		Research on the coast has highlighted the role of mass tourism as a driver of littoral urbanization. This article emphasizes the role of public policy by focusing on Languedoc-Roussillon in Mediterranean France. This littoral was the target of a state-driven development initiative known as Mission Racine, which aimed to promote the growth of what was seen as a backward area via the development of…	[Parrinello, Giacomo] Sci Po, Ctr Hist CHSP, F-75006 Paris, France; [Becot, Renaud] Lab Rech Hist Rhone Alpes, LARHRA, UMR5190, F-69362 Lyon 07, France	Institut d'Etudes Politiques Paris (Sciences Po)	Parrinello, G (corresponding author), Sci Po, Ctr Hist CHSP, F-75006 Paris, France.	giacomo.parrinello@sciencespo.fr; renaudbecot@gmail.com								8	8											MAR	2019	8	1
J	Almeida-Garcia, F; Cortes-Macias, R; Balbuena-Vazquez, A				Almeida-Garcia, Fernando; Cortes-Macias, Rafael; Balbuena-Vazquez, Antonia			Tourism-phobia in historic centres: the case of Malaga	BOLETIN DE LA ASOCIACION DE GEOGRAFOS ESPANOLES			English	Article						residents; tourism-phobia; historic centres; overtourism; tourism management		The annoyance presented by the residents in the historic centre of Malaga, due to the impact of tourism is analysed. The study area is affected by a declining population and problems presented by residents in intense tourism spaces. The existence of tourism-phobia and the elements involved in it are examined. To this end, a specific questionnaire was produced about tourism-phobia, 378 surveys wer…	[Almeida-Garcia, Fernando; Cortes-Macias, Rafael] Univ Malaga, i3t Inst Univ Invest Inteligencia & Innovac Turis, Dept Geog, Malaga, Spain; [Balbuena-Vazquez, Antonia] Univ Nacl Mexico UNAM, Dept Geog, Mexico City, DF, Mexico	Universidad de Malaga	Almeida-Garcia, F (corresponding author), Univ Malaga, i3t Inst Univ Invest Inteligencia & Innovac Turis, Dept Geog, Malaga, Spain.	falmeida@uma.es; rcortes@uma.es; abalvaz@yahoo.es								8	8												2019		83
J	Benevolo, C; Spinelli, R				Benevolo, Clara; Spinelli, Riccardo			Evaluating the quality of web communication in nautical tourism: A suggested approach	TOURISM AND HOSPITALITY RESEARCH			English	Article						Nautical tourism; yachting tourism; pleasure boating; boating tourism; marine tourism; tourist ports; web communication; website evaluation; website quality	MANAGEMENT; EXPERIENCE; PROGRESS; WEBSITES; COASTAL; IMPACT	In this article, the quality of web communication in nautical tourism is assessed, through an analysis of tourist ports websites. Tourist ports address their offer to a large variety of actual and potential customers (boaters, charter companies, crews, etc.), with every group having different drivers for interest in the port, variable expectations and specific needs to be satisfied. As a conseque…	[Benevolo, Clara; Spinelli, Riccardo] Univ Genoa, Dept Econ & Business Studies, Via Vivaldi 5, I-16126 Genoa, Italy	University of Genoa	Spinelli, R (corresponding author), Univ Genoa, Dept Econ & Business Studies, Via Vivaldi 5, I-16126 Genoa, Italy.	riccardo.spinelli@economia.unige.it								8	8											APR	2018	18	2
J	Perles-Ribes, JF; Ramon-Rodriguez, AB; Such-Devesa, MJ				Francisco Perles-Ribes, Jose; Belen Ramon-Rodriguez, Ana; Jesus Such-Devesa, Maria			Second homes vs. residential tourism: A research gap	TOURISM			English	Article						residential tourism; second home tourism; research gap		Residential tourism and second homes are two closely related phenomena that constitute a growing research field, but the different names given to the concepts by researchers have led to a fragmented and disconnected literature. These two categories are essentially the same - or share many elements - but the research seems to be disjointed, which, in our opinion, has created a gap in the existing …	[Francisco Perles-Ribes, Jose; Belen Ramon-Rodriguez, Ana] Univ Alicante, Dept Appl Econ Anal, Alicante, Spain; [Jesus Such-Devesa, Maria] Univ Alcala, Dept Econ, Madrid, Spain	Universitat d'Alacant; Universidad de Alcala	Perles-Ribes, JF (corresponding author), Univ Alicante, Dept Appl Econ Anal, Alicante, Spain.	jose.perles@ua.es; anar@ua.es; mjesus.such@uah.es								8	9											MAR	2018	66	1
J	Wang, L; Liu, JM; Wang, LE; Zhu, H; Lin, J				Wang, Lei; Liu, Jia-ming; Wang, Ling-en; Zhu, He; Lin, Jing			Tourism resource assessment and spatial analysis of wine tourism development: a case study of the eastern foothills of China's Helan Mountains	JOURNAL OF MOUNTAIN SCIENCE			English	Article						Development path; Helan Mountains; Resource assessment; Wine tourism		The reasonable development and utilization of mountainous regions closely relates to local economic development and ecological security. The wine production region in the eastern foothills of the Helan Mountains in Ningxia, Ningxia Hui Autonomous Region, with its excellent terroir, is emerging as one of China's three major geographical attractions. Based on surveys of tourism resources and spatia…	[Wang, Lei; Liu, Jia-ming; Wang, Ling-en; Zhu, He; Lin, Jing] Chinese Acad Sci, Inst Geog Sci & Nat Resources Res, Beijing 100101, Peoples R China; [Wang, Lei] Ningxia Univ, Coll Humanities, Yinchuan 750021, Peoples R China; [Wang, Lei; Liu, Jia-ming; Wang, Ling-en; Zhu, He; Lin, Jing] Chinese Acad Sci, Key Lab Reg Sustainable Dev Modeling, Beijing 100101, Peoples R China; [Wang, Lei; Liu, Jia-mi…	Chinese Academy of Sciences; Institute of Geographic Sciences & Natural Resources Research, CAS; Ningxia University; Chinese Academy of Sciences; Chinese Academy of Sciences; University of Chinese Academy of Sciences, CAS	Liu, JM (corresponding author), Chinese Acad Sci, Inst Geog Sci & Nat Resources Res, Beijing 100101, Peoples R China.; Liu, JM (corresponding author), Chinese Acad Sci, Key Lab Reg Sustainable Dev Modeling, Beijing 100101, Peoples R China.; Liu, JM (corresponding author), Univ Chinese Acad Sci, Beijing 100049, Peoples R China.	Duke@nxu.edu.cn; liujm@igsnrr.ac.cn; wangle.10b@igsnrr.ac.cn; zhuhe12@mails.ucas.ac.cn; linjingamy@163.com								8	8											MAR	2018	15	3
[truncated: 714 more rows]
[truncated: 21 more columns]
